# Supplementary material for: Short-Term Responses of Soil Respiration and C-Cycle Enzyme Activities to Additions of Biochar and Urea in a Calcareous Soil
Source: PLoS One. 2016 Sep 2;11(9):e0161694. doi: 10.1371/journal.pone.0161694 (PMC5010292; doi:10.1371/journal.pone.0161694)
Supplement: S1 File — (XLSX) [file pone.0161694.s001.xlsx]

## Sheet: S1 Fig 1
S1 Fig 1 FTIR spectra of maize straw biochar at 450°C
	Infrared spectroscopy (VERTEX70); Instrument parameter: KBr pellet method; Resolution 4 cm-1; No. of sanning 32 times; Sample: KBr=1:100
	Biochar produced at 450°C
	Wavenumbercm-1	Transmittance
	3996.39	0.994637
	3994.46	0.994326
	3992.53	0.994014
	3990.6	0.9937
	3988.67	0.993385
	3986.74	0.993069
	3984.81	0.992751
	3982.88	0.99335
	3980.96	0.994436
	3979.03	0.995086
	3977.1	0.995016
	3975.17	0.994812
	3973.24	0.995082
	3971.31	0.995947
	3969.38	0.997077
	3967.45	0.998076
	3965.53	0.99881
	3963.6	0.999234
	3961.67	0.999539
	3959.74	0.999883
	3957.81	0.999665
	3955.88	0.998305
	3953.95	0.996515
	3952.02	0.995684
	3950.1	0.99617
	3948.17	0.997328
	3946.24	0.998549
	3944.31	0.999462
	3942.38	1
	3940.45	1.00035
	3938.52	1.00049
	3936.59	0.999834
	3934.67	0.997762
	3932.74	0.995164
	3930.81	0.993756
	3928.88	0.993709
	3926.95	0.993948
	3925.02	0.994328
	3923.09	0.995325
	3921.16	0.996716
	3919.24	0.998046
	3917.31	0.999234
	3915.38	1.00006
	3913.45	1
	3911.52	0.999281
	3909.59	0.998265
	3907.66	0.997416
	3905.73	0.996669
	3903.81	0.995973
	3901.88	0.995524
	3899.95	0.995358
	3898.02	0.995201
	3896.09	0.994841
	3894.16	0.994366
	3892.23	0.993944
	3890.3	0.993804
	3888.38	0.993958
	3886.45	0.994121
	3884.52	0.994379
	3882.59	0.995156
	3880.66	0.996473
	3878.73	0.997813
	3876.8	0.998617
	3874.87	0.998567
	3872.95	0.997644
	3871.02	0.996198
	3869.09	0.994903
	3867.16	0.994344
	3865.23	0.994461
	3863.3	0.994844
	3861.37	0.995393
	3859.44	0.996389
	3857.52	0.99791
	3855.59	0.99939
	3853.66	1.0001
	3851.73	1
	3849.8	0.99922
	3847.87	0.998189
	3845.94	0.997313
	3844.01	0.996579
	3842.08	0.995978
	3840.16	0.995578
	3838.23	0.995446
	3836.3	0.995682
	3834.37	0.995922
	3832.44	0.995536
	3830.51	0.994762
	3828.58	0.994108
	3826.65	0.993704
	3824.73	0.993956
	3822.8	0.994942
	3820.87	0.996237
	3818.94	0.997617
	3817.01	0.998909
	3815.08	0.999858
	3813.15	0.999953
	3811.22	0.998806
	3809.3	0.996968
	3807.37	0.995396
	3805.44	0.994416
	3803.51	0.993962
	3801.58	0.994004
	3799.65	0.994222
	3797.72	0.994386
	3795.79	0.994667
	3793.87	0.995109
	3791.94	0.995416
	3790.01	0.995172
	3788.08	0.994464
	3786.15	0.99387
	3784.22	0.99359
	3782.29	0.993419
	3780.36	0.993031
	3778.44	0.992301
	3776.51	0.991459
	3774.58	0.990938
	3772.65	0.990983
	3770.72	0.991437
	3768.79	0.992153
	3766.86	0.993002
	3764.93	0.993694
	3763.01	0.99423
	3761.08	0.994983
	3759.15	0.995778
	3757.22	0.995994
	3755.29	0.995549
	3753.36	0.994929
	3751.43	0.994343
	3749.5	0.993627
	3747.58	0.992697
	3745.65	0.991592
	3743.72	0.990433
	3741.79	0.989659
	3739.86	0.989646
	3737.93	0.990454
	3736	0.991652
	3734.07	0.992564
	3732.15	0.993044
	3730.22	0.993305
	3728.29	0.993335
	3726.36	0.993278
	3724.43	0.993113
	3722.5	0.992501
	3720.57	0.991866
	3718.64	0.992008
	3716.72	0.992707
	3714.79	0.993501
	3712.86	0.994372
	3710.93	0.995282
	3709	0.99615
	3707.07	0.996875
	3705.14	0.997605
	3703.21	0.998675
	3701.29	0.999675
	3699.36	1.00001
	3697.43	1.00002
	3695.5	1
	3693.57	0.999795
	3691.64	0.999098
	3689.71	0.998433
	3687.78	0.998098
	3685.86	0.997938
	3683.93	0.997722
	3682	0.997403
	3680.07	0.996892
	3678.14	0.996012
	3676.21	0.994721
	3674.28	0.993136
	3672.35	0.991225
	3670.43	0.988937
	3668.5	0.986296
	3666.57	0.983372
	3664.64	0.980492
	3662.71	0.978119
	3660.78	0.976196
	3658.85	0.974193
	3656.92	0.972259
	3655	0.970844
	3653.07	0.969566
	3651.14	0.967902
	3649.21	0.966174
	3647.28	0.964929
	3645.35	0.964093
	3643.42	0.963462
	3641.49	0.963437
	3639.57	0.964319
	3637.64	0.96563
	3635.71	0.96689
	3633.78	0.968305
	3631.85	0.969597
	3629.92	0.970126
	3627.99	0.970124
	3626.06	0.970162
	3624.14	0.970266
	3622.21	0.970461
	3620.28	0.971082
	3618.35	0.97237
	3616.42	0.974229
	3614.49	0.976427
	3612.56	0.978878
	3610.63	0.981245
	3608.71	0.982667
	3606.78	0.982718
	3604.85	0.982002
	3602.92	0.98106
	3600.99	0.980089
	3599.06	0.979573
	3597.13	0.979721
	3595.2	0.98022
	3593.28	0.980858
	3591.35	0.981679
	3589.42	0.98274
	3587.49	0.983559
	3585.56	0.983336
	3583.63	0.982247
	3581.7	0.981415
	3579.77	0.981501
	3577.85	0.982309
	3575.92	0.983305
	3573.99	0.98399
	3572.06	0.984398
	3570.13	0.984838
	3568.2	0.985102
	3566.27	0.984846
	3564.34	0.984033
	3562.42	0.982806
	3560.49	0.981578
	3558.56	0.98092
	3556.63	0.980947
	3554.7	0.98106
	3552.77	0.980862
	3550.84	0.980678
	3548.91	0.980654
	3546.99	0.980384
	3545.06	0.979612
	3543.13	0.978675
	3541.2	0.978165
	3539.27	0.978356
	3537.34	0.97909
	3535.41	0.980158
	3533.48	0.98121
	3531.56	0.981625
	3529.63	0.981421
	3527.7	0.981169
	3525.77	0.980796
	3523.84	0.979972
	3521.91	0.979096
	3519.98	0.978786
	3518.05	0.979174
	3516.12	0.979851
	3514.2	0.980208
	3512.27	0.980003
	3510.34	0.979393
	3508.41	0.978513
	3506.48	0.977493
	3504.55	0.97662
	3502.62	0.976061
	3500.69	0.975778
	3498.77	0.975798
	3496.84	0.976188
	3494.91	0.976906
	3492.98	0.977563
	3491.05	0.977618
	3489.12	0.977096
	3487.19	0.976361
	3485.26	0.975507
	3483.34	0.974515
	3481.41	0.973586
	3479.48	0.972935
	3477.55	0.97259
	3475.62	0.972527
	3473.69	0.972655
	3471.76	0.972898
	3469.83	0.973003
	3467.91	0.972592
	3465.98	0.971585
	3464.05	0.970039
	3462.12	0.968242
	3460.19	0.966668
	3458.26	0.965356
	3456.33	0.964096
	3454.4	0.963096
	3452.48	0.962655
	3450.55	0.962536
	3448.62	0.962407
	3446.69	0.962144
	3444.76	0.96158
	3442.83	0.960626
	3440.9	0.959512
	3438.97	0.958766
	3437.05	0.958504
	3435.12	0.95813
	3433.19	0.957406
	3431.26	0.95697
	3429.33	0.957193
	3427.4	0.957587
	3425.47	0.957852
	3423.54	0.95832
	3421.62	0.959302
	3419.69	0.96068
	3417.76	0.962028
	3415.83	0.963149
	3413.9	0.964128
	3411.97	0.964682
	3410.04	0.964571
	3408.11	0.964277
	3406.19	0.964055
	3404.26	0.963654
	3402.33	0.963365
	3400.4	0.963737
	3398.47	0.964661
	3396.54	0.965407
	3394.61	0.965454
	3392.68	0.965153
	3390.76	0.965148
	3388.83	0.965332
	3386.9	0.965325
	3384.97	0.965362
	3383.04	0.965774
	3381.11	0.966623
	3379.18	0.967804
	3377.25	0.968952
	3375.33	0.969742
	3373.4	0.970068
	3371.47	0.970151
	3369.54	0.97061
	3367.61	0.971819
	3365.68	0.97354
	3363.75	0.975377
	3361.82	0.977161
	3359.9	0.978878
	3357.97	0.980382
	3356.04	0.98137
	3354.11	0.981831
	3352.18	0.982137
	3350.25	0.982595
	3348.32	0.983422
	3346.39	0.984762
	3344.47	0.986454
	3342.54	0.988171
	3340.61	0.989564
	3338.68	0.990457
	3336.75	0.990981
	3334.82	0.991172
	3332.89	0.991046
	3330.96	0.990953
	3329.04	0.991201
	3327.11	0.99166
	3325.18	0.992005
	3323.25	0.992205
	3321.32	0.99259
	3319.39	0.9932
	3317.46	0.993553
	3315.53	0.993489
	3313.61	0.993471
	3311.68	0.993855
	3309.75	0.994556
	3307.82	0.995327
	3305.89	0.996049
	3303.96	0.996759
	3302.03	0.997437
	3300.1	0.998098
	3298.18	0.99873
	3296.25	0.998898
	3294.32	0.998206
	3292.39	0.997046
	3290.46	0.996126
	3288.53	0.995728
	3286.6	0.995726
	3284.67	0.995893
	3282.75	0.996257
	3280.82	0.996942
	3278.89	0.997736
	3276.96	0.998214
	3275.03	0.99824
	3273.1	0.998025
	3271.17	0.997883
	3269.24	0.997948
	3267.32	0.997963
	3265.39	0.997844
	3263.46	0.997914
	3261.53	0.998138
	3259.6	0.998252
	3257.67	0.998283
	3255.74	0.998308
	3253.81	0.998322
	3251.89	0.998497
	3249.96	0.998991
	3248.03	0.999646
	3246.1	1
	3244.17	0.999738
	3242.24	0.998861
	3240.31	0.997989
	3238.38	0.997308
	3236.46	0.996744
	3234.53	0.996303
	3232.6	0.995936
	3230.67	0.995759
	3228.74	0.995983
	3226.81	0.996437
	3224.88	0.996699
	3222.95	0.996576
	3221.03	0.996043
	3219.1	0.995414
	3217.17	0.995107
	3215.24	0.994985
	3213.31	0.994608
	3211.38	0.993933
	3209.45	0.993349
	3207.52	0.993197
	3205.59	0.993357
	3203.67	0.993463
	3201.74	0.993497
	3199.81	0.9938
	3197.88	0.994385
	3195.95	0.995001
	3194.02	0.995429
	3192.09	0.995633
	3190.16	0.99588
	3188.24	0.996398
	3186.31	0.997062
	3184.38	0.997596
	3182.45	0.997783
	3180.52	0.997642
	3178.59	0.997451
	3176.66	0.9972
	3174.73	0.996589
	3172.81	0.995556
	3170.88	0.994281
	3168.95	0.993255
	3167.02	0.993001
	3165.09	0.993274
	3163.16	0.993588
	3161.23	0.993839
	3159.3	0.994095
	3157.38	0.994442
	3155.45	0.994869
	3153.52	0.995217
	3151.59	0.995483
	3149.66	0.995768
	3147.73	0.996109
	3145.8	0.996697
	3143.87	0.997672
	3141.95	0.998723
	3140.02	0.999566
	3138.09	1.00003
	3136.16	1
	3134.23	0.999746
	3132.3	0.999148
	3130.37	0.998435
	3128.44	0.997854
	3126.52	0.997327
	3124.59	0.996704
	3122.66	0.996066
	3120.73	0.995598
	3118.8	0.995415
	3116.87	0.995426
	3114.94	0.995482
	3113.01	0.995422
	3111.09	0.995174
	3109.16	0.994823
	3107.23	0.994613
	3105.3	0.99463
	3103.37	0.994746
	3101.44	0.99487
	3099.51	0.994961
	3097.58	0.995103
	3095.66	0.995452
	3093.73	0.995907
	3091.8	0.996235
	3089.87	0.996274
	3087.94	0.996053
	3086.01	0.995615
	3084.08	0.995
	3082.15	0.994268
	3080.23	0.993384
	3078.3	0.992203
	3076.37	0.990753
	3074.44	0.989333
	3072.51	0.988042
	3070.58	0.986628
	3068.65	0.985029
	3066.72	0.983591
	3064.8	0.982566
	3062.87	0.98183
	3060.94	0.98127
	3059.01	0.980859
	3057.08	0.980403
	3055.15	0.97977
	3053.22	0.979112
	3051.29	0.97847
	3049.37	0.97769
	3047.44	0.976905
	3045.51	0.976529
	3043.58	0.976813
	3041.65	0.977662
	3039.72	0.978804
	3037.79	0.980081
	3035.86	0.981418
	3033.94	0.982605
	3032.01	0.98343
	3030.08	0.983868
	3028.15	0.984052
	3026.22	0.984387
	3024.29	0.985264
	3022.36	0.986519
	3020.43	0.987844
	3018.51	0.98923
	3016.58	0.990694
	3014.65	0.992212
	3012.72	0.993748
	3010.79	0.995152
	3008.86	0.996348
	3006.93	0.99734
	3005	0.998178
	3003.08	0.999017
	3001.15	0.999732
	2999.22	1.00005
	2997.29	1.00005
	2995.36	1
	2993.43	0.99988
	2991.5	0.999498
	2989.57	0.998749
	2987.65	0.99754
	2985.72	0.995702
	2983.79	0.992989
	2981.86	0.989294
	2979.93	0.984854
	2978	0.980008
	2976.07	0.975065
	2974.14	0.970422
	2972.22	0.966565
	2970.29	0.963868
	2968.36	0.962519
	2966.43	0.962495
	2964.5	0.963519
	2962.57	0.965296
	2960.64	0.967708
	2958.71	0.970577
	2956.79	0.973646
	2954.86	0.976577
	2952.93	0.97899
	2951	0.980841
	2949.07	0.982315
	2947.14	0.983458
	2945.21	0.984212
	2943.28	0.984424
	2941.36	0.983843
	2939.43	0.982475
	2937.5	0.980683
	2935.57	0.978793
	2933.64	0.976816
	2931.71	0.974553
	2929.78	0.972006
	2927.85	0.969526
	2925.93	0.967432
	2924	0.965809
	2922.07	0.96463
	2920.14	0.963829
	2918.21	0.963289
	2916.28	0.962975
	2914.35	0.963125
	2912.42	0.963878
	2910.5	0.964897
	2908.57	0.965822
	2906.64	0.966667
	2904.71	0.967513
	2902.78	0.968325
	2900.85	0.969099
	2898.92	0.969777
	2896.99	0.970213
	2895.07	0.970374
	2893.14	0.97042
	2891.21	0.970575
	2889.28	0.970833
	2887.35	0.971019
	2885.42	0.971165
	2883.49	0.971438
	2881.56	0.971877
	2879.63	0.972429
	2877.71	0.973025
	2875.78	0.973492
	2873.85	0.973665
	2871.92	0.973698
	2869.99	0.973916
	2868.06	0.974412
	2866.13	0.97498
	2864.2	0.975481
	2862.28	0.976045
	2860.35	0.976836
	2858.42	0.977884
	2856.49	0.979175
	2854.56	0.980665
	2852.63	0.982276
	2850.7	0.983993
	2848.77	0.985858
	2846.85	0.98788
	2844.92	0.989979
	2842.99	0.991874
	2841.06	0.993306
	2839.13	0.994332
	2837.2	0.995133
	2835.27	0.995832
	2833.34	0.996472
	2831.42	0.996974
	2829.49	0.997255
	2827.56	0.997453
	2825.63	0.997747
	2823.7	0.998195
	2821.77	0.998733
	2819.84	0.999175
	2817.91	0.999455
	2815.99	0.999667
	2814.06	0.99985
	2812.13	0.999978
	2810.2	1
	2808.27	0.999963
	2806.34	0.99989
	2804.41	0.999786
	2802.48	0.999658
	2800.56	0.999594
	2798.63	0.999544
	2796.7	0.999449
	2794.77	0.999314
	2792.84	0.999068
	2790.91	0.998702
	2788.98	0.998322
	2787.05	0.998042
	2785.13	0.997929
	2783.2	0.997886
	2781.27	0.997662
	2779.34	0.997352
	2777.41	0.997155
	2775.48	0.997056
	2773.55	0.996943
	2771.62	0.996847
	2769.7	0.996788
	2767.77	0.996726
	2765.84	0.996714
	2763.91	0.996924
	2761.98	0.997398
	2760.05	0.99796
	2758.12	0.998404
	2756.19	0.998731
	2754.27	0.999026
	2752.34	0.999353
	2750.41	0.999608
	2748.48	0.999768
	2746.55	0.999852
	2744.62	0.999775
	2742.69	0.999538
	2740.76	0.999233
	2738.84	0.998842
	2736.91	0.998347
	2734.98	0.997812
	2733.05	0.997347
	2731.12	0.997083
	2729.19	0.997013
	2727.26	0.997027
	2725.33	0.997168
	2723.41	0.997475
	2721.48	0.997802
	2719.55	0.998058
	2717.62	0.998253
	2715.69	0.998375
	2713.76	0.998491
	2711.83	0.998725
	2709.9	0.999053
	2707.98	0.999332
	2706.05	0.999487
	2704.12	0.999637
	2702.19	0.999861
	2700.26	1
	2698.33	0.999961
	2696.4	0.999883
	2694.47	0.999891
	2692.55	0.999895
	2690.62	0.999863
	2688.69	0.999828
	2686.76	0.999738
	2684.83	0.999578
	2682.9	0.999459
	2680.97	0.999444
	2679.04	0.999402
	2677.12	0.99916
	2675.19	0.998788
	2673.26	0.998518
	2671.33	0.998393
	2669.4	0.998292
	2667.47	0.998128
	2665.54	0.99795
	2663.61	0.997822
	2661.69	0.997805
	2659.76	0.997953
	2657.83	0.998215
	2655.9	0.998414
	2653.97	0.998456
	2652.04	0.998468
	2650.11	0.998648
	2648.18	0.99895
	2646.26	0.999185
	2644.33	0.999257
	2642.4	0.999155
	2640.47	0.998891
	2638.54	0.998553
	2636.61	0.998227
	2634.68	0.997896
	2632.75	0.997447
	2630.83	0.996956
	2628.9	0.996772
	2626.97	0.997047
	2625.04	0.997543
	2623.11	0.998024
	2621.18	0.998525
	2619.25	0.998991
	2617.32	0.999258
	2615.4	0.999378
	2613.47	0.999458
	2611.54	0.99938
	2609.61	0.999023
	2607.68	0.998597
	2605.75	0.998426
	2603.82	0.998556
	2601.89	0.998837
	2599.97	0.999098
	2598.04	0.999276
	2596.11	0.999359
	2594.18	0.999392
	2592.25	0.999501
	2590.32	0.999718
	2588.39	0.99989
	2586.46	0.999895
	2584.54	0.999808
	2582.61	0.999787
	2580.68	0.999882
	2578.75	1
	2576.82	1
	2574.89	0.999875
	2572.96	0.999702
	2571.03	0.999616
	2569.11	0.99963
	2567.18	0.999659
	2565.25	0.999656
	2563.32	0.999605
	2561.39	0.999501
	2559.46	0.999337
	2557.53	0.999152
	2555.6	0.998991
	2553.67	0.998829
	2551.75	0.998607
	2549.82	0.998357
	2547.89	0.998197
	2545.96	0.998172
	2544.03	0.998228
	2542.1	0.998413
	2540.17	0.99877
	2538.24	0.999192
	2536.32	0.999561
	2534.39	0.999849
	2532.46	1.00002
	2530.53	1
	2528.6	0.999759
	2526.67	0.999304
	2524.74	0.998781
	2522.81	0.998258
	2520.89	0.997786
	2518.96	0.997516
	2517.03	0.997514
	2515.1	0.997709
	2513.17	0.998005
	2511.24	0.998312
	2509.31	0.998594
	2507.38	0.998852
	2505.46	0.999059
	2503.53	0.999189
	2501.6	0.999164
	2499.67	0.998957
	2497.74	0.998671
	2495.81	0.998463
	2493.88	0.998376
	2491.95	0.998376
	2490.03	0.998469
	2488.1	0.998659
	2486.17	0.998883
	2484.24	0.999133
	2482.31	0.999431
	2480.38	0.999704
	2478.45	0.999842
	2476.52	0.999916
	2474.6	0.999998
	2472.67	1.00002
	2470.74	1
	2468.81	0.999954
	2466.88	0.999858
	2464.95	0.999743
	2463.02	0.999631
	2461.09	0.99948
	2459.17	0.999299
	2457.24	0.999162
	2455.31	0.999138
	2453.38	0.999258
	2451.45	0.999405
	2449.52	0.999399
	2447.59	0.99929
	2445.66	0.999217
	2443.74	0.999187
	2441.81	0.999199
	2439.88	0.999235
	2437.95	0.999235
	2436.02	0.99926
	2434.09	0.999391
	2432.16	0.999611
	2430.23	0.999801
	2428.31	0.99989
	2426.38	0.99992
	2424.45	0.999957
	2422.52	0.999966
	2420.59	0.999849
	2418.66	0.999594
	2416.73	0.999318
	2414.8	0.999157
	2412.88	0.999154
	2410.95	0.999265
	2409.02	0.999376
	2407.09	0.999416
	2405.16	0.999485
	2403.23	0.999708
	2401.3	0.999704
	2399.37	0.999699
	2397.45	0.999695
	2395.52	0.99969
	2393.59	0.999686
	2391.66	0.999681
	2389.73	0.999677
	2387.8	0.999672
	2385.87	0.999668
	2383.94	0.999663
	2382.02	0.999659
	2380.09	0.999654
	2378.16	0.99965
	2376.23	0.999645
	2374.3	0.999641
	2372.37	0.999636
	2370.44	0.999632
	2368.51	0.999627
	2366.59	0.999623
	2364.66	0.999618
	2362.73	0.999614
	2360.8	0.999609
	2358.87	0.999605
	2356.94	0.9996
	2355.01	0.999595
	2353.08	0.999591
	2351.16	0.999586
	2349.23	0.999582
	2347.3	0.999577
	2345.37	0.999573
	2343.44	0.999568
	2341.51	0.999564
	2339.58	0.999559
	2337.65	0.999555
	2335.73	0.99955
	2333.8	0.999546
	2331.87	0.999541
	2329.94	0.999537
	2328.01	0.999532
	2326.08	0.999528
	2324.15	0.999523
	2322.22	0.999519
	2320.3	0.999514
	2318.37	0.99951
	2316.44	0.999505
	2314.51	0.999501
	2312.58	0.999496
	2310.65	0.999492
	2308.72	0.999487
	2306.79	0.999483
	2304.87	0.999478
	2302.94	0.999474
	2301.01	0.999469
	2299.08	0.999465
	2297.15	0.99946
	2295.22	0.999456
	2293.29	0.999451
	2291.36	0.999447
	2289.44	0.999442
	2287.51	0.999438
	2285.58	0.999433
	2283.65	0.999429
	2281.72	0.999424
	2279.79	0.99942
	2277.86	0.999415
	2275.93	0.999411
	2274.01	0.999406
	2272.08	0.999402
	2270.15	0.999397
	2268.22	0.999393
	2266.29	0.999388
	2264.36	0.999384
	2262.43	0.999379
	2260.5	0.999628
	2258.58	0.999851
	2256.65	0.999931
	2254.72	0.999885
	2252.79	0.99982
	2250.86	0.999836
	2248.93	0.999888
	2247	0.999866
	2245.07	0.999792
	2243.14	0.999745
	2241.22	0.999758
	2239.29	0.999845
	2237.36	0.999959
	2235.43	1
	2233.5	0.999951
	2231.57	0.999715
	2229.64	0.999385
	2227.71	0.999118
	2225.79	0.998926
	2223.86	0.998774
	2221.93	0.998692
	2220	0.998699
	2218.07	0.998822
	2216.14	0.999091
	2214.21	0.999455
	2212.28	0.999769
	2210.36	0.999893
	2208.43	0.999824
	2206.5	0.999694
	2204.57	0.999622
	2202.64	0.999611
	2200.71	0.999632
	2198.78	0.999666
	2196.85	0.99969
	2194.93	0.999735
	2193	0.999804
	2191.07	0.999805
	2189.14	0.999704
	2187.21	0.999582
	2185.28	0.999498
	2183.35	0.999472
	2181.42	0.999528
	2179.5	0.999663
	2177.57	0.99985
	2175.64	1
	2173.71	0.999992
	2171.78	0.999773
	2169.85	0.999375
	2167.92	0.998864
	2165.99	0.998407
	2164.07	0.998176
	2162.14	0.998178
	2160.21	0.998317
	2158.28	0.998589
	2156.35	0.998999
	2154.42	0.999462
	2152.49	0.999815
	2150.56	0.999969
	2148.64	1
	2146.71	1.00001
	2144.78	0.999991
	2142.85	0.999899
	2140.92	0.999784
	2138.99	0.999705
	2137.06	0.999665
	2135.13	0.99967
	2133.21	0.999678
	2131.28	0.999639
	2129.35	0.999548
	2127.42	0.999446
	2125.49	0.999406
	2123.56	0.999467
	2121.63	0.999586
	2119.7	0.999704
	2117.78	0.999818
	2115.85	0.999958
	2113.92	1.00008
	2111.99	1.00014
	2110.06	1.00014
	2108.13	1.00011
	2106.2	1.00006
	2104.27	0.999996
	2102.35	0.999952
	2100.42	0.999962
	2098.49	1.00002
	2096.56	1.00007
	2094.63	1
	2092.7	0.999787
	2090.77	0.999519
	2088.84	0.999336
	2086.92	0.999307
	2084.99	0.999352
	2083.06	0.999372
	2081.13	0.999407
	2079.2	0.999554
	2077.27	0.999746
	2075.34	0.999832
	2073.41	0.999754
	2071.49	0.999587
	2069.56	0.999463
	2067.63	0.999498
	2065.7	0.999685
	2063.77	0.999897
	2061.84	0.999993
	2059.91	0.999976
	2057.98	0.999982
	2056.06	1.00006
	2054.13	1.00012
	2052.2	1.00011
	2050.27	1.00009
	2048.34	1.00012
	2046.41	1.00015
	2044.48	1.00014
	2042.55	1.00006
	2040.63	0.999935
	2038.7	0.999796
	2036.77	0.999662
	2034.84	0.999529
	2032.91	0.999448
	2030.98	0.999505
	2029.05	0.999685
	2027.12	0.999873
	2025.2	0.999985
	2023.27	0.999987
	2021.34	0.999904
	2019.41	0.999781
	2017.48	0.999624
	2015.55	0.999447
	2013.62	0.999231
	2011.69	0.998982
	2009.77	0.998801
	2007.84	0.998736
	2005.91	0.998739
	2003.98	0.998798
	2002.05	0.998917
	2000.12	0.999042
	1998.19	0.999117
	1996.26	0.999117
	1994.34	0.999045
	1992.41	0.998945
	1990.48	0.998878
	1988.55	0.998852
	1986.62	0.998814
	1984.69	0.998711
	1982.76	0.998587
	1980.83	0.998522
	1978.91	0.998493
	1976.98	0.998445
	1975.05	0.998399
	1973.12	0.998403
	1971.19	0.998486
	1969.26	0.998655
	1967.33	0.99895
	1965.4	0.999291
	1963.48	0.999522
	1961.55	0.999627
	1959.62	0.999699
	1957.69	0.999781
	1955.76	0.99985
	1953.83	0.999905
	1951.9	0.999948
	1949.97	0.999966
	1948.05	0.999979
	1946.12	0.999986
	1944.19	1
	1942.26	0.999966
	1940.33	0.999834
	1938.4	0.999656
	1936.47	0.999463
	1934.54	0.99926
	1932.62	0.999063
	1930.69	0.998882
	1928.76	0.998734
	1926.83	0.998658
	1924.9	0.998628
	1922.97	0.99857
	1921.04	0.998461
	1919.11	0.998345
	1917.18	0.998244
	1915.26	0.998143
	1913.33	0.998036
	1911.4	0.997918
	1909.47	0.997774
	1907.54	0.997613
	1905.61	0.997513
	1903.68	0.997525
	1901.75	0.997577
	1899.83	0.997652
	1897.9	0.997804
	1895.97	0.997985
	1894.04	0.998118
	1892.11	0.998255
	1890.18	0.998436
	1888.25	0.998569
	1886.32	0.998568
	1884.4	0.998489
	1882.47	0.998435
	1880.54	0.998405
	1878.61	0.998385
	1876.68	0.998434
	1874.75	0.99855
	1872.82	0.998642
	1870.89	0.998729
	1868.97	0.998909
	1867.04	0.99918
	1865.11	0.999441
	1863.18	0.999652
	1861.25	0.999846
	1859.32	1
	1857.39	1.00002
	1855.46	0.999848
	1853.54	0.999669
	1851.61	0.999586
	1849.68	0.999565
	1847.75	0.99956
	1845.82	0.999597
	1843.89	0.999708
	1841.96	0.999841
	1840.03	0.999952
	1838.11	1.00001
	1836.18	0.999937
	1834.25	0.999704
	1832.32	0.999396
	1830.39	0.999168
	1828.46	0.999008
	1826.53	0.998812
	1824.6	0.998496
	1822.68	0.99816
	1820.75	0.99788
	1818.82	0.997675
	1816.89	0.997512
	1814.96	0.997382
	1813.03	0.997271
	1811.1	0.99721
	1809.17	0.997254
	1807.25	0.997408
	1805.32	0.997565
	1803.39	0.997586
	1801.46	0.997508
	1799.53	0.997487
	1797.6	0.997558
	1795.67	0.997702
	1793.74	0.997858
	1791.82	0.998027
	1789.89	0.998212
	1787.96	0.998436
	1786.03	0.998731
	1784.1	0.999
	1782.17	0.999123
	1780.24	0.999159
	1778.31	0.99924
	1776.39	0.999426
	1774.46	0.999652
	1772.53	0.999825
	1770.6	0.999925
	1768.67	0.99995
	1766.74	0.999975
	1764.81	1
	1762.88	0.999987
	1760.96	0.999832
	1759.03	0.999686
	1757.1	0.999683
	1755.17	0.999761
	1753.24	0.999865
	1751.31	0.999922
	1749.38	0.999965
	1747.45	1
	1745.53	0.999961
	1743.6	0.999686
	1741.67	0.999262
	1739.74	0.998623
	1737.81	0.997769
	1735.88	0.996791
	1733.95	0.995662
	1732.02	0.994258
	1730.1	0.992471
	1728.17	0.990235
	1726.24	0.987536
	1724.31	0.984297
	1722.38	0.980429
	1720.45	0.976002
	1718.52	0.971172
	1716.59	0.966065
	1714.67	0.960847
	1712.74	0.955684
	1710.81	0.950552
	1708.88	0.945279
	1706.95	0.939848
	1705.02	0.934385
	1703.09	0.929022
	1701.16	0.923834
	1699.24	0.918841
	1697.31	0.91406
	1695.38	0.909547
	1693.45	0.905387
	1691.52	0.901589
	1689.59	0.898055
	1687.66	0.894612
	1685.73	0.891135
	1683.81	0.887668
	1681.88	0.884256
	1679.95	0.880859
	1678.02	0.877449
	1676.09	0.874033
	1674.16	0.870604
	1672.23	0.867167
	1670.3	0.863767
	1668.38	0.860419
	1666.45	0.857095
	1664.52	0.85381
	1662.59	0.850642
	1660.66	0.847598
	1658.73	0.844613
	1656.8	0.841619
	1654.87	0.838626
	1652.95	0.835633
	1651.02	0.83251
	1649.09	0.829096
	1647.16	0.825325
	1645.23	0.821114
	1643.3	0.816381
	1641.37	0.811179
	1639.44	0.805591
	1637.52	0.799617
	1635.59	0.793303
	1633.66	0.786741
	1631.73	0.780014
	1629.8	0.773241
	1627.87	0.766474
	1625.94	0.759699
	1624.01	0.753028
	1622.09	0.746527
	1620.16	0.740219
	1618.23	0.734178
	1616.3	0.72841
	1614.37	0.722884
	1612.44	0.717617
	1610.51	0.712616
	1608.58	0.707905
	1606.66	0.703624
	1604.73	0.699871
	1602.8	0.696643
	1600.87	0.693975
	1598.94	0.691897
	1597.01	0.690453
	1595.08	0.689674
	1593.15	0.689494
	1591.22	0.689845
	1589.3	0.69065
	1587.37	0.691841
	1585.44	0.693623
	1583.51	0.696115
	1581.58	0.69909
	1579.65	0.702468
	1577.72	0.706329
	1575.79	0.710653
	1573.87	0.715415
	1571.94	0.720336
	1570.01	0.725013
	1568.08	0.729791
	1566.15	0.73491
	1564.22	0.740288
	1562.29	0.74601
	1560.36	0.751908
	1558.44	0.75771
	1556.51	0.763425
	1554.58	0.769081
	1552.65	0.774516
	1550.72	0.779622
	1548.79	0.784464
	1546.86	0.789082
	1544.93	0.793775
	1543.01	0.798511
	1541.08	0.80315
	1539.15	0.807596
	1537.22	0.811716
	1535.29	0.815441
	1533.36	0.818641
	1531.43	0.821253
	1529.5	0.823317
	1527.58	0.825002
	1525.65	0.82661
	1523.72	0.828022
	1521.79	0.828996
	1519.86	0.829524
	1517.93	0.829604
	1516	0.829276
	1514.07	0.828678
	1512.15	0.82784
	1510.22	0.826683
	1508.29	0.825175
	1506.36	0.823379
	1504.43	0.821381
	1502.5	0.819252
	1500.57	0.816989
	1498.64	0.81454
	1496.72	0.811871
	1494.79	0.809031
	1492.86	0.806223
	1490.93	0.80352
	1489	0.800823
	1487.07	0.798053
	1485.14	0.795189
	1483.21	0.79232
	1481.29	0.789546
	1479.36	0.786842
	1477.43	0.784148
	1475.5	0.781438
	1473.57	0.778711
	1471.64	0.775926
	1469.71	0.772998
	1467.78	0.769789
	1465.86	0.766238
	1463.93	0.762422
	1462	0.758435
	1460.07	0.754366
	1458.14	0.750287
	1456.21	0.746279
	1454.28	0.742462
	1452.35	0.738943
	1450.43	0.735732
	1448.5	0.732772
	1446.57	0.730154
	1444.64	0.728032
	1442.71	0.726469
	1440.78	0.72548
	1438.85	0.725027
	1436.92	0.725052
	1435	0.72554
	1433.07	0.726475
	1431.14	0.727678
	1429.21	0.728954
	1427.28	0.730212
	1425.35	0.731371
	1423.42	0.732482
	1421.49	0.733556
	1419.57	0.734437
	1417.64	0.735032
	1415.71	0.735414
	1413.78	0.735738
	1411.85	0.736053
	1409.92	0.736311
	1407.99	0.736541
	1406.06	0.736895
	1404.14	0.737513
	1402.21	0.738431
	1400.28	0.739653
	1398.35	0.741184
	1396.42	0.743005
	1394.49	0.744993
	1392.56	0.747003
	1390.63	0.748938
	1388.71	0.75066
	1386.78	0.752093
	1384.85	0.753309
	1382.92	0.754459
	1380.99	0.755723
	1379.06	0.757336
	1377.13	0.759494
	1375.2	0.762286
	1373.28	0.765672
	1371.35	0.769455
	1369.42	0.773372
	1367.49	0.777187
	1365.56	0.780689
	1363.63	0.783725
	1361.7	0.786277
	1359.77	0.788452
	1357.85	0.790312
	1355.92	0.791909
	1353.99	0.793319
	1352.06	0.794548
	1350.13	0.795618
	1348.2	0.796625
	1346.27	0.797653
	1344.34	0.798692
	1342.42	0.799694
	1340.49	0.800662
	1338.56	0.801621
	1336.63	0.802574
	1334.7	0.803521
	1332.77	0.804486
	1330.84	0.805461
	1328.91	0.806373
	1326.99	0.807201
	1325.06	0.808006
	1323.13	0.808834
	1321.2	0.809656
	1319.27	0.810403
	1317.34	0.811028
	1315.41	0.81151
	1313.48	0.811867
	1311.56	0.812181
	1309.63	0.812524
	1307.7	0.812871
	1305.77	0.813136
	1303.84	0.813274
	1301.91	0.813313
	1299.98	0.813296
	1298.05	0.813218
	1296.13	0.813035
	1294.2	0.812686
	1292.27	0.812162
	1290.34	0.811531
	1288.41	0.810857
	1286.48	0.810109
	1284.55	0.809203
	1282.62	0.808088
	1280.69	0.806783
	1278.77	0.805343
	1276.84	0.803803
	1274.91	0.802171
	1272.98	0.8004
	1271.05	0.798434
	1269.12	0.796362
	1267.19	0.794322
	1265.26	0.792294
	1263.34	0.790183
	1261.41	0.787985
	1259.48	0.785784
	1257.55	0.78366
	1255.62	0.781681
	1253.69	0.779887
	1251.76	0.778225
	1249.83	0.776585
	1247.91	0.774942
	1245.98	0.773365
	1244.05	0.77186
	1242.12	0.770345
	1240.19	0.76879
	1238.26	0.767248
	1236.33	0.765782
	1234.4	0.76441
	1232.48	0.763126
	1230.55	0.761898
	1228.62	0.760673
	1226.69	0.759462
	1224.76	0.758319
	1222.83	0.757247
	1220.9	0.75622
	1218.97	0.755232
	1217.05	0.754284
	1215.12	0.753356
	1213.19	0.752426
	1211.26	0.751467
	1209.33	0.75045
	1207.4	0.749369
	1205.47	0.748235
	1203.54	0.747096
	1201.62	0.745977
	1199.69	0.744853
	1197.76	0.743686
	1195.83	0.742444
	1193.9	0.741115
	1191.97	0.739682
	1190.04	0.73813
	1188.11	0.736481
	1186.19	0.73474
	1184.26	0.732863
	1182.33	0.730827
	1180.4	0.728671
	1178.47	0.726409
	1176.54	0.724003
	1174.61	0.721425
	1172.68	0.718724
	1170.76	0.715982
	1168.83	0.713215
	1166.9	0.710397
	1164.97	0.707554
	1163.04	0.70474
	1161.11	0.701988
	1159.18	0.69929
	1157.25	0.696602
	1155.33	0.69386
	1153.4	0.691038
	1151.47	0.688183
	1149.54	0.685323
	1147.61	0.682396
	1145.68	0.679313
	1143.75	0.676035
	1141.82	0.67257
	1139.9	0.668984
	1137.97	0.665311
	1136.04	0.661507
	1134.11	0.657557
	1132.18	0.65352
	1130.25	0.649442
	1128.32	0.645315
	1126.39	0.641141
	1124.47	0.637007
	1122.54	0.633083
	1120.61	0.62953
	1118.68	0.626473
	1116.75	0.624042
	1114.82	0.622324
	1112.89	0.621293
	1110.96	0.620875
	1109.04	0.620972
	1107.11	0.621419
	1105.18	0.622028
	1103.25	0.622676
	1101.32	0.623292
	1099.39	0.623807
	1097.46	0.624167
	1095.53	0.624373
	1093.61	0.624523
	1091.68	0.624737
	1089.75	0.625043
	1087.82	0.625467
	1085.89	0.626125
	1083.96	0.627146
	1082.03	0.628628
	1080.1	0.630585
	1078.18	0.632901
	1076.25	0.635419
	1074.32	0.638073
	1072.39	0.640907
	1070.46	0.643964
	1068.53	0.647162
	1066.6	0.650313
	1064.67	0.653247
	1062.75	0.655874
	1060.82	0.658171
	1058.89	0.660143
	1056.96	0.661802
	1055.03	0.66322
	1053.1	0.664621
	1051.17	0.666363
	1049.24	0.668782
	1047.32	0.672066
	1045.39	0.676292
	1043.46	0.681468
	1041.53	0.68751
	1039.6	0.694221
	1037.67	0.701382
	1035.74	0.708851
	1033.81	0.716556
	1031.89	0.724449
	1029.96	0.732506
	1028.03	0.740697
	1026.1	0.748927
	1024.17	0.757084
	1022.24	0.765104
	1020.31	0.772968
	1018.38	0.780656
	1016.46	0.788113
	1014.53	0.795346
	1012.6	0.802454
	1010.67	0.809488
	1008.74	0.816456
	1006.81	0.823405
	1004.88	0.830361
	1002.95	0.837277
	1001.03	0.844108
	999.096	0.850857
	997.168	0.857574
	995.239	0.864247
	993.31	0.870774
	991.381	0.877119
	989.453	0.883343
	987.524	0.889466
	985.595	0.895439
	983.666	0.901198
	981.738	0.906699
	979.809	0.911948
	977.88	0.917
	975.951	0.921915
	974.023	0.926675
	972.094	0.931179
	970.165	0.935373
	968.236	0.939344
	966.308	0.943227
	964.379	0.94705
	962.45	0.950727
	960.521	0.954194
	958.592	0.957492
	956.664	0.960728
	954.735	0.963992
	952.806	0.967281
	950.877	0.970517
	948.949	0.973689
	947.02	0.976859
	945.091	0.980049
	943.162	0.983209
	941.234	0.986232
	939.305	0.988996
	937.376	0.99146
	935.447	0.993669
	933.519	0.995609
	931.59	0.997248
	929.661	0.998478
	927.732	0.999293
	925.804	0.999775
	923.875	1
	921.946	1.00006
	920.017	1
	918.089	0.999498
	916.16	0.998512
	914.231	0.997119
	912.302	0.995381
	910.374	0.993243
	908.445	0.990653
	906.516	0.987537
	904.587	0.983969
	902.659	0.980074
	900.73	0.975947
	898.801	0.971578
	896.872	0.966902
	894.943	0.961859
	893.015	0.956329
	891.086	0.950114
	889.157	0.943094
	887.228	0.935341
	885.3	0.927059
	883.371	0.918669
	881.442	0.910975
	879.513	0.90492
	877.585	0.90114
	875.656	0.899855
	873.727	0.901037
	871.798	0.904438
	869.87	0.909498
	867.941	0.915485
	866.012	0.921718
	864.083	0.927638
	862.155	0.932838
	860.226	0.937172
	858.297	0.940687
	856.368	0.943392
	854.44	0.945156
	852.511	0.945873
	850.582	0.945575
	848.653	0.944347
	846.725	0.94225
	844.796	0.93936
	842.867	0.93584
	840.938	0.931948
	839.01	0.92797
	837.081	0.924057
	835.152	0.920165
	833.223	0.916253
	831.294	0.912421
	829.366	0.908827
	827.437	0.905537
	825.508	0.902491
	823.579	0.899613
	821.651	0.896933
	819.722	0.894607
	817.793	0.892789
	815.864	0.891513
	813.936	0.890655
	812.007	0.890057
	810.078	0.889713
	808.149	0.889755
	806.221	0.890287
	804.292	0.891304
	802.363	0.892742
	800.434	0.894542
	798.506	0.896714
	796.577	0.899326
	794.648	0.902359
	792.719	0.905655
	790.791	0.909014
	788.862	0.912356
	786.933	0.915729
	785.004	0.919155
	783.076	0.922537
	781.147	0.925721
	779.218	0.928563
	777.289	0.930945
	775.361	0.932814
	773.432	0.934122
	771.503	0.934774
	769.574	0.934728
	767.645	0.934121
	765.717	0.933245
	763.788	0.932358
	761.859	0.931598
	759.93	0.931044
	758.002	0.930807
	756.073	0.931013
	754.144	0.931775
	752.215	0.933207
	750.287	0.93535
	748.358	0.938187
	746.429	0.941715
	744.5	0.945949
	742.572	0.950835
	740.643	0.956169
	738.714	0.961648
	736.785	0.966973
	734.857	0.971917
	732.928	0.976292
	730.999	0.980022
	729.07	0.98315
	727.142	0.985692
	725.213	0.987608
	723.284	0.988948
	721.355	0.989929
	719.427	0.990766
	717.498	0.991555
	715.569	0.992289
	713.64	0.992965
	711.712	0.993629
	709.783	0.994315
	707.854	0.99498
	705.925	0.995488
	703.996	0.99568
	702.068	0.995512
	700.139	0.995162
	698.21	0.994816
	696.281	0.994634
	694.353	0.994585
	692.424	0.994692
	690.495	0.995001
	688.566	0.995438
	686.638	0.995773
	684.709	0.995704
	682.78	0.995055
	680.851	0.993698
	678.923	0.991706
	676.994	0.990004
	675.065	0.989005
	673.136	0.988707
	671.208	0.989091
	669.279	0.990275
	667.35	0.992215
	665.421	0.994578
	663.493	0.996886
	661.564	0.998724
	659.635	0.999831
	657.706	1
	655.778	0.999674
	653.849	0.999195
	651.92	0.998476
	649.991	0.997348
	648.063	0.996038
	646.134	0.994833
	644.205	0.993911
	642.276	0.993214
	640.347	0.992604
	638.419	0.992027
	636.49	0.991375
	634.561	0.990387
	632.632	0.988728
	630.704	0.98605
	628.775	0.982209
	626.846	0.977488
	624.917	0.972622
	622.989	0.968466
	621.06	0.965658
	619.131	0.964469
	617.202	0.965008
	615.274	0.967227
	613.345	0.970714
	611.416	0.974779
	609.487	0.978711
	607.559	0.981911
	605.63	0.984099
	603.701	0.985386
	601.772	0.986097
	599.844	0.986554
	597.915	0.986947
	595.986	0.987372
	594.057	0.987903
	592.129	0.988562
	590.2	0.989236
	588.271	0.989805
	586.342	0.990282
	584.414	0.990719
	582.485	0.991101
	580.556	0.991339
	578.627	0.991372
	576.698	0.99124
	574.77	0.991018
	572.841	0.990744
	570.912	0.990463
	568.983	0.99022
	567.055	0.990002
	565.126	0.989828
	563.197	0.989784
	561.268	0.989942
	559.34	0.99032
	557.411	0.990889
	555.482	0.991641
	553.553	0.992574
	551.625	0.993659
	549.696	0.99484
	547.767	0.996068
	545.838	0.997252
	543.91	0.998252
	541.981	0.998994
	540.052	0.999454
	538.123	0.999858
	536.195	1
	534.266	0.999938
	532.337	0.999623
	530.408	0.998991
	528.48	0.99802
	526.551	0.996763
	524.622	0.995243
	522.693	0.993408
	520.765	0.99114
	518.836	0.988325
	516.907	0.984917
	514.978	0.980912
	513.049	0.976357
	511.121	0.971181
	509.192	0.965303
	507.263	0.958712
	505.334	0.951542
	503.406	0.943974
	501.477	0.936112
	499.548	0.927988
	497.619	0.919658
	495.691	0.911338
	493.762	0.903315
	491.833	0.895684
	489.904	0.888382
	487.976	0.881355
	486.047	0.874593
	484.118	0.868122
	482.189	0.862019
	480.261	0.85638
	478.332	0.851249
	476.403	0.846689
	474.474	0.8429
	472.546	0.840154
	470.617	0.838584
	468.688	0.838252
	466.759	0.839278
	464.831	0.841547
	462.902	0.844751
	460.973	0.848726
	459.044	0.85339
	457.116	0.858582
	455.187	0.864111
	453.258	0.869804
	451.329	0.875603
	449.401	0.881496
	447.472	0.887465
	445.543	0.893618
	443.614	0.899976
	441.685	0.906243
	439.757	0.912231
	437.828	0.918074
	435.899	0.923917
	433.97	0.929784
	432.042	0.935512
	430.113	0.940948
	428.184	0.94648
	426.255	0.95239
	424.327	0.958548
	422.398	0.964919
	420.469	0.971391
	418.54	0.977596
	416.612	0.983359
	414.683	0.988749
	412.754	0.993702
	410.825	0.998133
	408.897	0.998448
	406.968	0.998761
	405.039	0.999073
	403.11	0.999383
	401.182	0.999692
	399.253	1

## Sheet: S1 Fig 4(a-b)
S1 Fig 4(a) Dynamic variation of soil pH in different treatments over a 56-day incubation.
Treatment	pH values
	Incubation time （d）
	1	3	7	14	28	56
CK-1	8.28	8.4	8.3	8.2	8.21	8.19		S1 Fig 4(a) Mean and stdev values of soil pH in different treatments over a 56-day incubation.
CK-2	8.25	8.29	8.2	8.25	8.26	8.14
CK-3	8.32	8.33	8.35	8.26	8.21	8.21		pH values	Mean (n=3)
U-1	8.4	8.39	8.16	7.98	8.02	7.94		Treatment	1	3	7	14	28	56
U-2	8.41	8.41	8.15	8.09	7.94	7.93		CK	8.28333	8.34	8.28333	8.23667	8.22667	8.18
U-3	8.38	8.36	8.11	8.07	7.99	7.91		U	8.39667	8.38667	8.14	8.04667	7.98333	7.92667
U+0.5%BC-1	8.46	8.38	8.17	8.13	7.98	7.97		U+0.5%BC	8.45	8.39667	8.17	8.12333	8.07333	8.01333
U+0.5%BC-2	8.44	8.4	8.14	8.1	8.19	8.06		U+1.0%BC	8.53	8.46667	8.25333	8.16333	8.13333	8.03333
U+0.5%BC-3	8.45	8.41	8.2	8.14	8.05	8.01		U+2.5%BC	8.53667	8.41667	8.28667	8.22333	8.17667	8.05667
U+1.0%BC-1	8.52	8.47	8.23	8.15	8.12	8.04		U+5.0%BC	8.66333	8.46667	8.36667	8.29667	8.26333	8.09667
U+1.0%BC-2	8.52	8.46	8.27	8.2	8.11	8			Stdev (n=3)
U+1.0%BC-3	8.55	8.47	8.26	8.14	8.17	8.06		Treatment	1	3	7	14	28	56
U+2.5%BC-1	8.56	8.45	8.28	8.22	8.16	8.02		CK	0.0351188	0.0556776	0.0763763	0.0321455	0.0288675	0.0360555
U+2.5%BC-2	8.53	8.42	8.29	8.16	8.14	8.1		U	0.0152753	0.0251661	0.0264575	0.0585947	0.0404145	0.0152753
U+2.5%BC-3	8.52	8.38	8.29	8.29	8.23	8.05		U+0.5%BC	0.01	0.0152753	0.03	0.0208167	0.106927	0.0450925
U+5.0%BC-1	8.71	8.49	8.33	8.37	8.24	8.05		U+1.0%BC	0.0173205	0.0057735	0.0208167	0.0321455	0.0321455	0.0305505
U+5.0%BC-2	8.6	8.49	8.39	8.27	8.29	8.15		U+2.5%BC	0.0208167	0.0351188	0.0057735	0.0650641	0.0472582	0.0404145
U+5.0%BC-3	8.68	8.42	8.38	8.25	8.26	8.09		U+5.0%BC	0.0568624	0.0404145	0.0321455	0.064291	0.0251661	0.0503322
S1 Fig 4(b) Dynamic variation of soil electrical conductivity in different treatments over a 56-day incubation.
Treatment	EC (ms/cm)
	Incubation time （d）
	1	3	7	14	28	56
CK-1	0.444	0.451	0.46	0.49	0.473	0.460
CK-2	0.454	0.447	0.465	0.484	0.476	0.445		S1 Fig 4(b) Mean and stdev values of soil EC in different treatments over a 56-day incubation.
CK-3	0.447	0.454	0.451	0.485	0.478	0.462
U-1	0.533	0.638	0.639	0.664	0.668	0.618		EC (µs/cm)	Mean (n=3)
U-2	0.538	0.64	0.641	0.672	0.669	0.624		Treatment	1	3	7	14	28	56
U-3	0.532	0.637	0.644	0.659	0.666	0.626		CK	0.448333	0.450667	0.458667	0.486333	0.475667	0.455667
U+0.5%BC-1	0.494	0.662	0.662	0.677	0.689	0.67		U	0.534333	0.638333	0.641333	0.665	0.667667	0.622667
U+0.5%BC-2	0.491	0.655	0.665	0.672	0.704	0.669		U+0.5%BC	0.492333	0.656333	0.666333	0.673	0.698667	0.674667
U+0.5%BC-3	0.492	0.652	0.657	0.67	0.703	0.685		U+1.0%BC	0.509	0.69221	0.71	0.742333	0.748333	0.735667
U+1.0%BC-1	0.499	0.696	0.703	0.737	0.744	0.728		U+2.5%BC	0.603333	0.719667	0.737667	0.763667	0.790333	0.801
U+1.0%BC-2	0.518	0.69	0.712	0.75	0.747	0.743		U+5.0%BC	0.722333	0.83159	0.854667	0.903667	0.921667	0.901333
U+1.0%BC-3	0.51	0.692	0.715	0.74	0.754	0.736			Stdev (n=3)
U+2.5%BC-1	0.606	0.719	0.739	0.762	0.791	0.796		CK	0.0051316	0.00351188	0.0070946	0.00321455	0.00251661	0.0120208
U+2.5%BC-2	0.601	0.716	0.735	0.769	0.792	0.806		U	0.00321455	0.00152753	0.00251661	0.00655744	0.00152753	0.00416333
U+2.5%BC-3	0.603	0.724	0.739	0.76	0.788	0.801		U+0.5%BC	0.00152753	0.0051316	0.00404145	0.00360555	0.0083865	0.00896289
U+5.0%BC-1	0.72	0.829	0.85	0.902	0.921	0.891		U+1.0%BC	0.00953939	0.00305505	0.006245	0.00680686	0.0051316	0.00750555
U+5.0%BC-2	0.724	0.834	0.854	0.913	0.926	0.901		U+2.5%BC	0.00251661	0.00404145	0.0023094	0.00472582	0.00208167	0.005
U+5.0%BC-3	0.723	0.832	0.86	0.896	0.918	0.912		U+5.0%BC	0.00208167	0.00251661	0.00503322	0.00862168	0.00404145	0.010504

## Sheet: S1 Fig 5(a)
S1 Fig 5(a) Dynamic variation of SOC content in different treatments over a 56-day incubation.
			Weight	FeSO4	Total organic C
			（g)	ml	g kg-1
	The original soil sample		0.1579	18.54	8.65231
	The original soil sample		0.1533	18.51	9.0411
	The original soil sample		0.1579	18.54	8.65231
	（1） ck1			20.24
	（1） ck2			20.74
	（1） ck3			20.85
	（2） ck1			20.02
	（2） ck2			19.78
	（2） ck3			19.78
	（3） ck1			19.71
	（3） ck2			19.61
	（3） ck3			19.8
						Mean (n=3)	STDEV
	Day 1	CK-1	0.1565	19.45	4.89201	5.37591	0.447193
		CK-2	0.1566	19.24	5.77395
		CK-3	0.1583	19.3	5.46178
		U-1	0.1568	19.36	5.26148	4.86213	0.441052
		U-2	0.1551	19.45	4.93617
		U-3	0.1564	19.57	4.38875
		U+0.5%BC-1	0.1587	18.65	8.15123	8.10975	0.134114
		U+0.5%BC-2	0.1558	18.67	8.21823
		U+0.5%BC-3	0.1592	18.69	7.9598
		U+1.0%BC-1	0.1554	18.28	9.89575	10.7802	0.931352
		U+1.0%BC-2	0.1574	18.06	10.6925
		U+1.0%BC-3	0.155	17.85	11.7523
		U+2.5%BC-1	0.1531	15.71	21.1234	21.3206	0.400015
		U+2.5%BC-2	0.1517	15.77	21.0574
		U+2.5%BC-3	0.1506	15.64	21.7809
		U+5.0%BC-1	0.1537	11.67	38.3891	37.1786	2.03442
		U+5.0%BC-2	0.1502	11.89	38.3169
		U+5.0%BC-3	0.1569	12.33	34.8298
						Mean (n=3)	STDEV
	Day 3	CK-1	0.1514	19.34	5.53633	5.21184	0.522025
		CK-2	0.1575	19.3	5.48952
		CK-3	0.1532	19.54	4.60966
		U-1	0.1581	19.38	5.13472	4.94558	0.167777
		U-2	0.1549	19.48	4.81472
		U-3	0.1526	19.48	4.88729
		U+0.5%BC-1	0.1525	18.51	9.08852	8.47868	0.637078
		U+0.5%BC-2	0.1545	18.78	7.81748
		U+0.5%BC-3	0.1532	18.63	8.53003
		U+1.0%BC-1	0.156	17.96	11.2115	11.7043	0.50581
		U+1.0%BC-2	0.1566	17.71	12.2222
		U+1.0%BC-3	0.1571	17.83	11.6792
		U+2.5%BC-1	0.1545	15.3	22.6835	23.2168	1.7323
		U+2.5%BC-2	0.1537	15.53	21.8139
		U+2.5%BC-3	0.1535	14.76	25.1531
		U+5.0%BC-1	0.1553	12.61	33.9987	37.0733	2.71346
		U+5.0%BC-2	0.1555	11.39	39.1331
		U+5.0%BC-3	0.1589	11.44	38.0881
						Mean (n=3)	STDEV
	Day 7	CK-1	0.1553	18.82	4.41983	4.71784	0.307627
		CK-2	0.1587	18.73	4.69943
		CK-3	0.1547	18.68	5.03426
		U-1	0.1561	18.81	4.43946	4.60714	0.393596
		U-2	0.1587	18.82	4.32514
		U-3	0.1514	18.7	5.0568
		U+0.5%BC-1	0.1556	17.76	8.90746	8.26098	0.641049
		U+0.5%BC-2	0.1506	18.12	7.6255
		U+0.5%BC-3	0.1576	17.89	8.25
		U+1.0%BC-1	0.1517	17.24	11.3988	10.9992	0.431847
		U+1.0%BC-2	0.1534	17.41	10.5411
		U+1.0%BC-3	0.1528	17.3	11.0576
		U+2.5%BC-1	0.1589	14.73	21.3077	21.6379	0.307298
		U+2.5%BC-2	0.1563	14.67	21.9155
		U+2.5%BC-3	0.1564	14.72	21.6905
		U+5.0%BC-1	0.1542	11.76	34.6693	34.9456	1.35136
		U+5.0%BC-2	0.1537	11.38	36.4138
		U+5.0%BC-3	0.1576	11.8	33.7538
						Mean (n=3)	STDEV
	Day 14	CK-1	0.1546	18.76	4.69599	4.56602	0.116506
		CK-2	0.155	18.81	4.47097
		CK-3	0.1544	18.8	4.53109
		U-1	0.1568	18.82	4.37755	4.50376	0.114404
		U-2	0.1587	18.77	4.53308
		U-3	0.1535	18.79	4.60065
		U+0.5%BC-1	0.159	18.03	7.59623	7.84246	0.219573
		U+0.5%BC-2	0.1568	17.98	7.91327
		U+0.5%BC-3	0.1564	17.96	8.0179
		U+1.0%BC-1	0.1591	17.32	10.5368	10.1925	0.624133
		U+1.0%BC-2	0.1519	17.68	9.47202
		U+1.0%BC-3	0.153	17.41	10.5686
		U+2.5%BC-1	0.1561	14.8	21.394	20.0514	1.25095
		U+2.5%BC-2	0.158	15.11	19.8418
		U+2.5%BC-3	0.1535	15.46	18.9186
		U+5.0%BC-1	0.1525	12.25	32.9351	33.4026	1.25362
		U+5.0%BC-2	0.156	12.19	32.45
		U+5.0%BC-3	0.1575	11.55	34.8229
						Mean (n=3)	STDEV
	Day 28	CK-1	0.1551	18.9	3.43262	3.92181	1.29583
		CK-2	0.1563	19.01	2.94178
		CK-3	0.1514	18.47	5.39102
		U-1	0.1568	18.81	3.77423	3.97165	0.225102
		U-2	0.1513	18.74	4.21679
		U-3	0.1525	18.8	3.92393
		U+0.5%BC-1	0.1559	18.01	7.18281	7.13275	0.402908
		U+0.5%BC-2	0.1509	17.99	7.50828
		U+0.5%BC-3	0.1581	18.1	6.70715
		U+1.0%BC-1	0.1531	17.19	10.8491	10.7136	0.146715
		U+1.0%BC-2	0.1592	17.16	10.5578
		U+1.0%BC-3	0.1529	17.22	10.7338
		U+2.5%BC-1	0.1519	14.98	20.5372	20.3862	0.561315
		U+2.5%BC-2	0.1565	15.02	19.7649
		U+2.5%BC-3	0.1597	14.66	20.8566
		U+5.0%BC-1	0.1517	12.26	32.3982	33.0799	0.829874
		U+5.0%BC-2	0.1557	11.96	32.8375
		U+5.0%BC-3	0.1523	11.86	34.0039
						Mean (n=3)	STDEV
	Day 56	CK-1	0.1549	18.88	3.80633	3.72284	0.122104
		CK-2	0.1572	18.92	3.5827
		CK-3	0.156	18.88	3.77949
		U-1	0.1558	18.84	3.95379	3.89857	0.584557
		U-2	0.1512	19.02	3.28836
		U-3	0.1561	18.72	4.45356
		U+0.5%BC-1	0.1555	17.86	8.1209	7.63672	1.05638
		U+0.5%BC-2	0.1565	17.79	8.36422
		U+0.5%BC-3	0.1534	18.28	6.42503
		U+1.0%BC-1	0.1553	17.33	10.3838	9.66461	1.23565
		U+1.0%BC-2	0.1581	17.8	8.23782
		U+1.0%BC-3	0.1542	17.35	10.3722
		U+2.5%BC-1	0.1567	14.9	20.5258	19.7723	0.664973
		U+2.5%BC-2	0.159	15.07	19.5233
		U+2.5%BC-3	0.1546	15.26	19.2678
		U+5.0%BC-1	0.1529	12.39	31.8705	32.2795	0.602887
		U+5.0%BC-2	0.1589	12.07	31.9962
		U+5.0%BC-3	0.1566	11.95	32.9719
	ck-1			19.77
	ck-2			19.73
	ck-3			19.82

## Sheet: S1 Fig 5(b)
S1 Fig 5(b) Dynamic variation of soil total nitrogen content in different treatments over a 56-day incubation.
			Weight	H2SO4	Total N
			（g)	ml	(g kg-1)
	The original soil sample		1.0022	5.12	0.618839
	The original soil sample		1.0046	5.21	0.629902
	The original soil sample		1.0048	4.88	0.583798
	The original soil sample		1.0034	5.06	0.609727
	（1） ck1			0.68
	（1） ck2			0.7
	（2） ck1			0.56
	（2） ck2			0.59
	（3） ck1			0.68
	（3） ck2			0.65
						Mean (n=3)	Stdev
	Day 1	CK-1	1.0049	5.42	0.658971	0.635702	0.0276199
		CK-2	1.0038	5.3	0.642957
		CK-3	1.004	5.03	0.605179
		U-1	1.0069	5.99	0.736915	0.741614	0.0371309
		U-2	1.0019	5.75	0.707057
		U-3	1.0058	6.3	0.780871
		U+0.5%BC-1	1.0031	6.48	0.808095	0.78569	0.0276663
		U+0.5%BC-2	1.0083	6.41	0.794208
		U+0.5%BC-3	1.0072	6.12	0.754766
		U+1.0%BC-1	1.0068	6.82	0.852404	0.839982	0.0109138
		U+1.0%BC-2	1.0019	6.67	0.835612
		U+1.0%BC-3	1.0097	6.69	0.83193
		U+2.5%BC-1	1.0048	7.53	0.953025	0.891568	0.0706528
		U+2.5%BC-2	1.0076	7.22	0.907304
		U+2.5%BC-3	1.0074	6.55	0.814374
		U+5.0%BC-1	1.0041	8.56	1.0973	1.12878	0.0563206
		U+5.0%BC-2	1.006	8.56	1.09523
		U+5.0%BC-3	1.0062	9.27	1.1938
						Mean (n=3)	Stdev
	Day 3	CK-1	1.0093	4.92	0.602695	0.559498	0.0446707
		CK-2	1.0046	4.61	0.562313
		CK-3	1.0047	4.26	0.513487
		U-1	1.0057	5.74	0.719002	0.732796	0.0121257
		U-2	1.0088	5.92	0.741772
		U-3	1.0031	5.86	0.737613
		U+0.5%BC-1	1.0068	6.18	0.7794	0.783518	0.0168584
		U+0.5%BC-2	1.0028	6.32	0.802054
		U+0.5%BC-3	1.0039	6.09	0.769101
		U+1.0%BC-1	1.006	6.82	0.869085	0.860742	0.00989401
		U+1.0%BC-2	1.0074	6.69	0.849811
		U+1.0%BC-3	1.0046	6.77	0.863329
		U+2.5%BC-1	1.0001	6.38	0.812619	0.902617	0.0790069
		U+2.5%BC-2	1.0064	7.48	0.960552
		U+2.5%BC-3	1.0058	7.29	0.934679
		U+5.0%BC-1	1.0085	8.18	1.05573	1.13468	0.0689077
		U+5.0%BC-2	1.0044	9.06	1.1827
		U+5.0%BC-3	1.0035	8.93	1.16562
						Mean (n=3)	Stdev
	Day 7	CK-1	1.0045	3.83	0.453659	0.541701	0.007393
		CK-2	1.0069	4.75	0.580495
		CK-3	1.0033	4.81	0.59095
		U-1	1.0028	5.35	0.666633	0.667161	0.00791676
		U-2	1.0044	5.42	0.675329
		U-3	1.003	5.3	0.659521
		U+0.5%BC-1	1.0012	6.04	0.764183	0.741552	0.0307927
		U+0.5%BC-2	1.0037	5.64	0.706486
		U+0.5%BC-3	1.0036	5.98	0.753986
		U+1.0%BC-1	1.0078	6.34	0.800853	0.804477	0.0087646
		U+1.0%BC-2	1.0025	6.29	0.798105
		U+1.0%BC-3	1.0047	6.42	0.814472
		U+2.5%BC-1	1.006	7.38	0.947018	0.945563	0.0118018
		U+2.5%BC-2	1.0062	7.45	0.956569
		U+2.5%BC-3	1.003	7.26	0.933101
		U+5.0%BC-1	1.0047	8.72	1.13497	1.13004	0.0375895
		U+5.0%BC-2	1.0074	8.42	1.09023
		U+5.0%BC-3	1.0053	8.94	1.16493
						Mean (n=3)	Stdev
	Day 14	CK-1	1.0023	5.15	0.626459	0.603839	0.0229273
		CK-2	1.0087	5.02	0.604441
		CK-3	1.0091	4.85	0.580616
		U-1	1.0099	5.37	0.652243	0.685606	0.0306338
		U-2	1.0051	5.78	0.712466
		U-3	1.0023	5.62	0.692108
		U+0.5%BC-1	1.0026	6.12	0.76172	0.765215	0.0116042
		U+0.5%BC-2	1.0068	6.1	0.755761
		U+0.5%BC-3	1.003	6.24	0.778166
		U+1.0%BC-1	1.0018	6.62	0.832202	0.80066	0.0275079
		U+1.0%BC-2	1.0063	6.33	0.788135
		U+1.0%BC-3	1.0057	6.28	0.781645
		U+2.5%BC-1	1.0053	7.52	0.95464	0.956643	0.004088
		U+2.5%BC-2	1.0012	7.54	0.961346
		U+2.5%BC-3	1.0031	7.5	0.953943
		U+5.0%BC-1	1.0032	9.02	1.16597	1.18101	0.0179573
		U+5.0%BC-2	1.0064	9.12	1.17617
		U+5.0%BC-3	1.009	9.32	1.20089
						Mean (n=3)	Stdev
	Day 28	CK-1	1.0029	4.94	0.596769	0.56597	0.0516843
		CK-2	1.0038	4.93	0.59484
		CK-3	1.0079	4.31	0.5063
		U-1	1.0046	2.93	0.315648	0.546765	0.200157
		U-2	1.0068	5.42	0.661204
		U-3	1.0034	5.42	0.663444
		U+0.5%BC-1	1.0053	6.55	0.819556	0.78212	0.0325639
		U+0.5%BC-2	1.0092	6.19	0.766449
		U+0.5%BC-3	1.0044	6.12	0.760354
		U+1.0%BC-1	1.0006	6.1	0.760444	0.797204	0.0339615
		U+1.0%BC-2	1.0059	6.44	0.803758
		U+1.0%BC-3	1.0076	6.62	0.827412
		U+2.5%BC-1	1.0013	7.38	0.938879	0.905091	0.0661386
		U+2.5%BC-2	1.004	7.46	0.94751
		U+2.5%BC-3	1.0075	6.63	0.828883
		U+5.0%BC-1	1.0037	8.94	1.15423	1.17517	0.0291284
		U+5.0%BC-2	1.0095	9.05	1.16285
		U+5.0%BC-3	1.0027	9.32	1.20844
						Mean (n=3)	Stdev
	Day 56	CK-1	1.003	5.23	0.638352	0.63606	0.00324126
		CK-2	1.0051	5	0.633768
		CK-3	1.0067	4.97
		U-1	1.007	5.86	0.752135	0.737942	0.0126852
		U-2	1.0004	5.65	0.727709
		U-3	1.0052	5.72	0.733983
		U+0.5%BC-1	1.0021	5.54	0.711107	0.737673	0.0235702
		U+0.5%BC-2	1.0036	5.87	0.756078
		U+0.5%BC-3	1.008	5.82	0.745833
		U+1.0%BC-1	1.0054	6.12	0.789537	0.796484	0.00608018
		U+1.0%BC-2	1.0087	6.22	0.800833
		U+1.0%BC-3	1.0039	6.18	0.799084
		U+2.5%BC-1	1.0069	7.2	0.938524	0.954668	0.0158796
		U+2.5%BC-2	1.0069	7.32	0.955209
		U+2.5%BC-3	1.0057	7.42	0.970269
		U+5.0%BC-1	1.0074	8.78	1.15763	1.16611	0.0320636
		U+5.0%BC-2	1.0032	9.06	1.20156
		U+5.0%BC-3	1.0041	8.62	1.13913
	ck-1			0.65
	ck-2			0.7
	ck-3			0.62

## Sheet: S1 Fig 5(c)
S1 Fig 5(c) Dynamic variation of dissolved organic carbon content in different treatments over a 56-day incubation
Fig 5(b) Data	DOC (mg kg-1)
	Incubation time (d)
	1	3	7	14	28	56
CK-1	144.666	140.166	136.74	129.036	126.485	133.605
CK-2	143.001	138.071	132.263	129.177	130.009	137.323
CK-3	139.456	139.216	136.255	132.766	133.448	123.179
U-1	138.486	143.986	141.493	134.019	133.101	134.688
U-2	140.523	139.153	141.053	133.303	131.891	131.808
U-3	141.053	140.053	145.143	134.463	134.931	129.304
U+0.5%BC-1	138.828	143.838	135.17	134.477	135.57	140.053
U+0.5%BC-2	150.95	141.25	136.246	136.522	136.833	132.04
U+0.5%BC-3	144.262	144.262	137.25	136.961	133.538	133.29
U+1.0%BC-1	138.793	139.863	141.634	142.856	140.358	142.862
U+1.0%BC-2	143.887	144.467	138.288	140.614	149.116	141.842
U+1.0%BC-3	146.415	141.915	141.871	140.915	140.249	142.453
U+2.5%BC-1	153.579	148.619	146.135	147.85	148.199	144.991
U+2.5%BC-2	150.985	149.685	149.307	150.067	148.856	148.482
U+2.5%BC-3	150.298	151.358	146.383	145.632	147.514	143.897
U+5.0%BC-1	161.185	162.165	159.735	152.35	152.886	150.446
U+5.0%BC-2	165.003	160.803	157.814	154.185	150.422	149.22
U+5.0%BC-3	165.262	158.262	152.117	150.508	155.913	152.888

## Sheet: S1 Fig 5(d)
S1 Fig 5(d) Dynamic variation of soil C/N ratio in different treatments over a 56-day incubation.
			Total organic C	Total N	C/N ratio
			g kg-1	(g kg-1)		Mean (n=3)	STDEV
	Day 1	CK-1	4.89201	0.658971	7.42371	8.47636	0.911893
		CK-2	5.77395	0.642957	8.9803
		CK-3	5.46178	0.605179	9.02506
		U-1	5.26148	0.736915	7.13987	6.5805	0.835306
		U-2	4.93617	0.707057	6.98129
		U-3	4.38875	0.780871	5.62032
		U+0.5%BC-1	8.15123	0.808095	10.087	10.3269	0.230247
		U+0.5%BC-2	8.21823	0.794208	10.3477
		U+0.5%BC-3	7.9598	0.754766	10.5461
		U+1.0%BC-1	9.89575	0.852404	11.6092	12.8439	1.25931
		U+1.0%BC-2	10.6925	0.835612	12.796
		U+1.0%BC-3	11.7523	0.83193	14.1265
		U+2.5%BC-1	21.1234	0.953025	22.1646	24.0396	2.40085
		U+2.5%BC-2	21.0574	0.907304	23.2087
		U+2.5%BC-3	21.7809	0.814374	26.7456
		U+5.0%BC-1	38.3891	1.0973	34.985	33.0486	3.35413
		U+5.0%BC-2	38.3169	1.09523	34.9853
		U+5.0%BC-3	34.8298	1.1938	29.1756
						Mean (n=3)	STDEV
	Day 3	CK-1	5.53633	0.602695	9.18595	9.30851	0.406701
		CK-2	5.48952	0.562313	9.76239
		CK-3	4.60966	0.513487	8.97718
		U-1	5.13472	0.719002	7.14146	6.7527	0.343376
		U-2	4.81472	0.741772	6.49083
		U-3	4.88729	0.737613	6.62581
		U+0.5%BC-1	9.08852	0.7794	11.6609	10.8329	0.982794
		U+0.5%BC-2	7.81748	0.802054	9.74682
		U+0.5%BC-3	8.53003	0.769101	11.0909
		U+1.0%BC-1	11.2115	0.869085	12.9004	13.6036	0.743824
		U+1.0%BC-2	12.2222	0.849811	14.3823
		U+1.0%BC-3	11.6792	0.863329	13.5281
		U+2.5%BC-1	22.6835	0.812619	27.9141	25.8449	2.76107
		U+2.5%BC-2	21.8139	0.960552	22.7098
		U+2.5%BC-3	25.1531	0.934679	26.9109
		U+5.0%BC-1	33.9987	1.05573	32.2041	32.6561	0.442324
		U+5.0%BC-2	39.1331	1.1827	33.0881
		U+5.0%BC-3	38.0881	1.16562	32.6763
						Mean (n=3)	STDEV
	Day 7	CK-1	4.41983	0.453659	9.74264	8.78571	0.855333
		CK-2	4.69943	0.580495	8.09557
		CK-3	5.03426	0.59095	8.51893
		U-1	4.43946	0.666633	6.65952	6.91047	0.667793
		U-2	4.32514	0.675329	6.4045
		U-3	5.0568	0.659521	7.66738
		U+0.5%BC-1	8.90746	0.764183	11.6562	11.1305	0.461225
		U+0.5%BC-2	7.6255	0.706486	10.7936
		U+0.5%BC-3	8.25	0.753986	10.9419
		U+1.0%BC-1	11.3988	0.800853	14.2333	13.6725	0.519557
		U+1.0%BC-2	10.5411	0.798105	13.2076
		U+1.0%BC-3	11.0576	0.814472	13.5764
		U+2.5%BC-1	21.3077	0.947018	22.4998	22.8854	0.373552
		U+2.5%BC-2	21.9155	0.956569	22.9106
		U+2.5%BC-3	21.6905	0.933101	23.2457
		U+5.0%BC-1	34.6693	1.13497	30.5465	30.9739	2.24322
		U+5.0%BC-2	36.4138	1.09023	33.4
		U+5.0%BC-3	33.7538	1.16493	28.9751
						Mean (n=3)	STDEV
	Day 14	CK-1	4.69599	0.626459	7.49608	7.56562	0.212257
		CK-2	4.47097	0.604441	7.39686
		CK-3	4.53109	0.580616	7.80393
		U-1	4.37755	0.652243	6.71154	6.57379	0.18576
		U-2	4.53308	0.712466	6.36252
		U-3	4.60065	0.692108	6.6473
		U+0.5%BC-1	7.59623	0.76172	9.97247	10.2489	0.253528
		U+0.5%BC-2	7.91327	0.755761	10.4706
		U+0.5%BC-3	8.0179	0.778166	10.3036
		U+1.0%BC-1	10.5368	0.832202	12.6613	12.7335	0.753967
		U+1.0%BC-2	9.47202	0.788135	12.0183
		U+1.0%BC-3	10.5686	0.781645	13.521
		U+2.5%BC-1	21.394	0.95464	22.4105	20.9607	1.31892
		U+2.5%BC-2	19.8418	0.961346	20.6396
		U+2.5%BC-3	18.9186	0.953943	19.832
		U+5.0%BC-1	32.9351	1.16597	28.247	28.278	0.704514
		U+5.0%BC-2	32.45	1.17617	27.5895
		U+5.0%BC-3	34.8229	1.20089	28.9975
						Mean (n=3)	STDEV
	Day 28	CK-1	3.43262	0.596769	5.75201	7.11513	3.0859
		CK-2	2.94178	0.59484	4.9455
		CK-3	5.39102	0.5063	10.6479
		U-1	3.77423	0.315648	11.9571	8.08301	3.36304
		U-2	4.21679	0.661204	6.37744
		U-3	3.92393	0.663444	5.91449
		U+0.5%BC-1	7.18281	0.819556	8.76427	9.12718	0.580082
		U+0.5%BC-2	7.50828	0.766449	9.7962
		U+0.5%BC-3	6.70715	0.760354	8.82108
		U+1.0%BC-1	10.8491	0.760444	14.2668	13.4584	0.704855
		U+1.0%BC-2	10.5578	0.803758	13.1355
		U+1.0%BC-3	10.7338	0.827412	12.9728
		U+2.5%BC-1	20.5372	0.938879	21.8742	22.6321	2.24916
		U+2.5%BC-2	19.7649	0.94751	20.8598
		U+2.5%BC-3	20.8566	0.828883	25.1623
		U+5.0%BC-1	32.3982	1.15423	28.0691	28.1489	0.0852831
		U+5.0%BC-2	32.8375	1.16285	28.2387
		U+5.0%BC-3	34.0039	1.20844	28.1388
						Mean (n=3)	STDEV
	Day 56	CK-1	3.80633	0.638352	5.96274	5.80788	0.219013
		CK-2	3.5827	0.633768	5.65301
		CK-3	3.77949
		U-1	3.95379	0.752135	5.25675	5.28106	0.77472
		U-2	3.28836	0.727709	4.51878
		U-3	4.45356	0.733983	6.06765
		U+0.5%BC-1	8.1209	0.711107	11.4201	10.3658	1.52707
		U+0.5%BC-2	8.36422	0.756078	11.0626
		U+0.5%BC-3	6.42503	0.745833	8.61457
		U+1.0%BC-1	10.3838	0.789537	13.1517	12.1395	1.60697
		U+1.0%BC-2	8.23782	0.800833	10.2866
		U+1.0%BC-3	10.3722	0.799084	12.9802
		U+2.5%BC-1	20.5258	0.938524	21.8703	20.7224	1.03564
		U+2.5%BC-2	19.5233	0.955209	20.4387
		U+2.5%BC-3	19.2678	0.970269	19.8582
		U+5.0%BC-1	31.8705	1.15763	27.5307	27.7015	1.16731
		U+5.0%BC-2	31.9962	1.20156	26.629
		U+5.0%BC-3	32.9719	1.13913	28.9448

## Sheet: S1 Fig 6(a-b)
S1 Fig 6 (a-b) Response of soil respiration to additions of biochar and urea during a 56-day incubation
Treatment	Soil respiration rate (CO2μg h-1 g-1)										Cumulative CO2-C (mg kg-1 soil)
	Incubation time (d)										Incubation time (d)
	1	3	7	14	21	28	35	42	56		1	3	7	14	21	28	35	42	56
CK-1	1.52396	0.4425	0.536	0.265	0.23526	0.245	0.14105	0.057	0.041		36.575	70.7925	118.883	182.915	224.579	265.038	296.219	311.847	328.119
CK-2	0.95234	0.4925	0.574559	0.3115	0.248	0.22114	0.15826	0.068	0.042		22.8562	52.0142	104.218	175.49	221.726	260.811	291.926	309.849	328.017
CK-3	1.20313	0.4221	0.490896	0.282	0.257	0.234	0.1124	0.0572917	0.04		28.875	58.5081	103.157	165.574	210.55	251.518	279.156	292.749	308.887
U-1	1.34063	0.567	0.523	0.55	0.264	0.261	0.146	0.107	0.036		32.175	68.6745	120.467	210.923	275.867	319.931	352.739	373.523	396.695
U-2	1.454	0.447	0.516	0.530357	0.2524	0.253	0.152	0.1123	0.0402		34.896	68.436	115.488	203.554	265.97	308.431	341.239	362.964	387.719
U-3	1.38646	0.6634	0.493	0.515	0.261	0.241	0.163	0.105	0.0407		33.275	73.7949	127.257	212.193	274.329	316.257	349.257	371.073	394.779
U+0.5%BC-1	4.03556	0.85358	0.613487	0.44431	0.2928	0.1824	0.2074	0.084	0.052		96.8534	176.009	243.547	330.372	390.471	429.063	462.106	485.103	507.567
U+0.5%BC-2	4.11344	0.832443	0.65296	0.4644	0.2867	0.1754	0.19644	0.0874	0.058		98.7226	178.052	247.197	338.793	399.753	437.234	468.721	491.255	515.329
U+0.5%BC-3	3.98359	0.905	0.6852	0.4323	0.27946	0.1683	0.19343	0.0924	0.0534		95.6062	175.989	249.681	340.516	398.47	434.748	465.435	488.232	512.259
U+1.0%BC-1	3.90729	1.38158	0.7108	0.445238	0.3207	0.2848	0.1747	0.1046	0.059		93.775	190.399	282.784	376.705	439.549	489.98	527.257	549.877	576.815
U+1.0%BC-2	3.88438	1.4025	0.6645	0.44254	0.3747	0.2675	0.156	0.0968	0.0618		93.225	190.328	280.688	371.015	438.849	491.508	525.744	546.269	572.493
U+1.0%BC-3	4.31979	1.4424	0.6425	0.4526	0.362	0.267	0.1665	0.1085	0.057		103.675	207.439	297.915	387.625	454.964	506.66	541.868	564.272	591.458
U+2.5%BC-1	4.621	1.29479	0.90434	0.3822	0.438	0.15562	0.2175	0.10348	0.04		110.904	212.969	313.841	415.645	485.211	531.687	563.772	589.366	612.709
U+2.5%BC-2	4.5543	1.32645	0.93725	0.358	0.4334	0.1533	0.2234	0.105	0.0475		109.303	211.707	315.694	417.544	484.927	530.848	563.332	589.497	614.427
U+2.5%BC-3	4.346	1.2042	0.8652	0.3852	0.4235	0.15443	0.2284	0.1086	0.042		104.304	199.807	295.07	394.344	462.734	508.052	541.097	567.967	592.469
U+5.0%BC-1	4.13646	1.43229	0.9345	0.42063	0.374	0.2262	0.183	0.1072	0.068		99.275	200.475	308.108	415.772	481.961	530.605	564.459	587.926	616.889
U+5.0%BC-2	5.09896	1.54688	0.9836	0.3808	0.373214	0.23243	0.1902	0.10443	0.063		122.375	239.25	353.954	461.33	524.576	573.76	608.755	632.474	660.105
U+5.0%BC-3	4.54896	1.49035	1.02323	0.402	0.4125	0.242	0.1783	0.0986	0.065		109.175	217.415	332.462	444.726	513.27	566.202	600.743	623.046	650.128

## Sheet: S1 Fig 7(a-e)
S1 Fig 7(a-d) Responses of the four hydrolytic enzyme activities to additions of biochar and urea during a 56-day incubation.
Treatment	β-glucosidase activity (nmol h-1 g-1)				β-cellobiosidase activity (nmol h-1 g-1)				β-xylosidase activity (nmol h-1 g-1)				a-glucosidase activity (nmol h-1 g-1)
	Incubation time (d)				Incubation time (d)				Incubation time (d)				Incubation time (d)
	7	14	28	56	7	14	28	56	7	14	28	56	7	14	28	56
CK-1	127.378	150.199	123.169	167.026	24.2688	21.4524	18.7078	24.5098	45.0755	56.5617	42.0864	51.9251	50.7008	51.2781	48.0105	49.8867
CK-2	141.22	129.36	121.624	168.2	22.3672	19	22.1201	21.6328	43.8752	46.9651	34.4287	53.23	58.654	50.8866	48.457	45.3419
CK-3	150.77	122.753	120.994	169.064	24.4169	18.2047	18.6982	27.5541	42.2132	38.7917	39.5662	57.8053	54.3937	48.3635	49.6047	59.4682
U-1	104.725	112.436	116.072	142.633	16.5462	16.9737	17.2821	21.9897	29.1297	34.9055	31.7902	43.6288	39.4573	37.0334	40.014	48.1748
U-2	109.954	106.784	128.582	154.21	17	17	16.76	20	36.5902	37.6129	30.0902	49.147	37.1645	41.116	38.1858	48.6155
U-3	112.099	118.373	127.961	139.185	17.046	19.7676	16.2283	19.3715	26.5164	31.7701	36.6408	53.201	33.9938	38.6766	43.1591	44.326
U+0.5%BC-1	127.987	114.919	121.786	176.983	22.3286	19	21.2535	26.6325	38.9762	32.7213	34.8157	46	49.9714	39.4028	45.3945	61.5015
U+0.5%BC-2	128.023	138.37	114.58	140.983	24.0657	18.4771	16.5511	18.8464	37.3799	38.8545	35.2684	44.3425	53.5584	45.0165	43.2846	57.9905
U+0.5%BC-3	132.959	137.01	104.581	144.774	24.2417	21.0053	18.014	22	39.4635	43.3033	28.5359	48.5453	52.6042	48.7347	37.3278	49.3599
U+1.0%BC-1	154.293	232.823	163.955	152.987	24.5924	36.6172	19.7324	21.9451	39.0024	69.0746	48.0528	42.7283	48.2526	80.5315	56.3173	54.2368
U+1.0%BC-2	168.09	228.561	134.767	150.1	25.8768	32.52	19.7289	17.7841	46.8264	71.3643	49.4049	37.3183	53.2962	84.9374	51.563	54.4265
U+1.0%BC-3	160.5	220.032	129.094	147.815	24.9054	28.4185	20.6636	20.6041	43.3146	67.3632	44.6339	41.9225	52.8369	78.4054	50.7254	51.2522
U+2.5%BC-1	138.56	214.675	107.836	119.056	19.5048	28.7689	15.768	20.9598	41.2873	47.0706	35.3525	33.5269	49.966	68.7158	38.5479	45.5838
U+2.5%BC-2	159.577	192.341	127.185	111.56	21.5577	25.5621	18.8725	16.3239	46.8353	39.2312	38.0792	35.7183	48.5321	58.999	40.9172	42.889
U+2.5%BC-3	164.952	215.898	119.582	145.699	27.8343	26	17.0835	18	43.7998	46.0072	39.6138	47.0035	52.5714	75.385	43.3328	49.8858
U+5.0%BC-1	140.063	182.787	103.182	119.608	18.5561	23.288	14.0826	12	44.6716	51.1409	33.0653	44.7944	50.8563	70.2539	44.441	50.0173
U+5.0%BC-2	156.854	170.749	103.195	108.865	19.9267	20.6465	15.7298	12.8122	41.2008	43.634	33.8947	42.9021	49.2806	61.8576	42.5395	50.0436
U+5.0%BC-3	143.584	167.201	105.417	89.9361	17.9008	22.1542	12.3637	12.9224	41.0367	47.1427	33.8081	28.7509	48.7413	60.5908	41.2888	41.3329
S1 Fig 7(e) Response of the activity of phenol oxidase enzyme to additions of biochar and urea during a 56-day incubation.
Treatment	Phenoloxidase activity (μmol h-1 g-1)
	Incubation time (d)
	7	14	28	56
CK-1	10.9371	10.4747	10.9975	10.706
CK-2	9.92043	10.2152	10.6711	10.4507
CK-3	9.84935	10.3212	10.644	10.6523
U-1	10.2683	10.26	9.988	10.5256
U-2	10.2031	9.40517	10.0187	10.1067
U-3	9.65473	10.08	9.98334	10.2815
U+0.5%BC-1	10.1313	9.99915	9.90361	10.2168
U+0.5%BC-2	9.94907	9.68955	9.9576	10.1161
U+0.5%BC-3	9.56479	9.58288	10.4124	9.77296
U+1.0%BC-1	9.33375	9.96185	9.98898	9.33987
U+1.0%BC-2	9.67634	9.62103	9.41065	9.53391
U+1.0%BC-3	9.42945	9.43517	9.29966	10.207
U+2.5%BC-1	9.11008	9.15367	9.30622	9.00353
U+2.5%BC-2	9.20542	9.33453	9.32719	9.478
U+2.5%BC-3	9.18075	9.46798	9.30689	9.39691
U+5.0%BC-1	9.53865	9.89654	9.15895	9.27154
U+5.0%BC-2	8.91852	8.50914	8.88222	8.80715
U+5.0%BC-3	8.88511	8.7396	8.64304	8.84015

## Sheet: S1 Fig 8
S1 Fig 8 Redundancy analyses (RDA) of the correlations between soil parameters and enzyme activity.
		β-glucosidase	β-cellobiosidase	β-xylosidase	a-glucosidase	phenoloxidase	TOC	TN	C/N ratio	DOC	TDN	pH	EC
		(nmol h-1 g-1)				(μmol h-1 g-1)	(g kg-1)	(g kg-1)		(mg kg-1)	(mg kg-1)		(ms cm-1)
Day 7	CK-1	127.378	24.2688	45.0755	50.7008	10.9371	4.41983	0.453659	9.74264	136.74	48.463	8.3	0.46
	CK-2	141.22	22.3672	43.8752	58.654	9.92043	4.69943	0.580495	8.09557	132.263	48.937	8.2	0.465
	CK-3	150.77	24.4169	42.2132	54.3937	9.84935	5.03426	0.59095	8.51893	136.255	48.4452	8.35	0.451
	U-1	104.725	16.5462	29.1297	39.4573	10.2683	4.43946	0.666633	6.65952	141.493	194.646	8.16	0.639
	U-2	109.954	17	36.5902	37.1645	10.2031	4.32514	0.675329	6.4045	141.053	195.225	8.15	0.641
	U-3	112.099	17.046	26.5164	33.9938	9.65473	5.0568	0.659521	7.66738	145.143	180.68	8.11	0.644
	U+0.5%BC-1	127.987	22.3286	38.9762	49.9714	10.1313	8.90746	0.764183	11.6562	135.17	203.698	8.17	0.662
	U+0.5%BC-2	128.023	24.0657	37.3799	53.5584	9.94907	7.6255	0.706486	10.7936	136.246	186.154	8.14	0.665
	U+0.5%BC-3	132.959	24.2417	39.4635	52.6042	9.56479	8.25	0.753986	10.9419	137.25	185.114	8.2	0.657
	U+1.0%BC-1	154.293	24.5924	39.0024	48.2526	9.33375	11.3988	0.800853	14.2333	141.634	171.711	8.23	0.703
	U+1.0%BC-2	168.09	25.8768	46.8264	53.2962	9.67634	10.5411	0.798105	13.2076	138.288	140.96	8.27	0.712
	U+1.0%BC-3	160.5	24.9054	43.3146	52.8369	9.42945	11.0576	0.814472	13.5764	141.871	129.299	8.26	0.715
	U+2.5%BC-1	138.56	19.5048	41.2873	49.966	9.11008	21.3077	0.947018	22.4998	146.135	179.651	8.28	0.739
	U+2.5%BC-2	159.577	21.5577	46.8353	48.5321	9.20542	21.9155	0.956569	22.9106	149.307	200.255	8.29	0.735
	U+2.5%BC-3	164.952	27.8343	43.7998	52.5714	9.18075	21.6905	0.933101	23.2457	146.383	204.511	8.29	0.739
	U+5.0%BC-1	140.063	18.5561	44.6716	50.8563	9.53865	34.6693	1.13497	30.5465	159.735	202.708	8.33	0.85
	U+5.0%BC-2	156.854	19.9267	41.2008	49.2806	8.91852	36.4138	1.09023	33.4	157.814	181.384	8.39	0.854
	U+5.0%BC-3	143.584	17.9008	41.0367	48.7413	8.88511	33.7538	1.16493	28.9751	152.117	198.915	8.38	0.86
Day 14	CK-1	150.199	21.4524	56.5617	51.2781	10.4747	4.69599	0.626459	7.49608	129.036	63.5499	8.2	0.49
	CK-2	129.36	19	46.9651	50.8866	10.2152	4.47097	0.604441	7.39686	129.177	56.0413	8.25	0.484
	CK-3	122.753	18.2047	38.7917	48.3635	10.3212	4.53109	0.580616	7.80393	132.766	59.1318	8.26	0.485
	U-1	112.436	16.9737	34.9055	37.0334	10.26	4.37755	0.652243	6.71154	134.019	214.791	7.98	0.664
	U-2	106.784	17	37.6129	41.116	9.40517	4.53308	0.712466	6.36252	133.303	219.923	8.09	0.672
	U-3	118.373	19.7676	31.7701	38.6766	10.08	4.60065	0.692108	6.6473	134.463	211.596	8.07	0.659
	U+0.5%BC-1	114.919	19	32.7213	39.4028	9.99915	7.59623	0.76172	9.97247	134.477	179.044	8.13	0.677
	U+0.5%BC-2	138.37	18.4771	38.8545	45.0165	9.68955	7.91327	0.755761	10.4706	136.522	185.905	8.1	0.672
	U+0.5%BC-3	137.01	21.0053	43.3033	48.7347	9.58288	8.0179	0.778166	10.3036	136.961	185.757	8.14	0.67
	U+1.0%BC-1	232.823	36.6172	69.0746	80.5315	9.96185	10.5368	0.832202	12.6613	142.856	174.131	8.15	0.737
	U+1.0%BC-2	228.561	32.52	71.3643	84.9374	9.62103	9.47202	0.788135	12.0183	140.614	173.674	8.2	0.75
	U+1.0%BC-3	220.032	28.4185	67.3632	78.4054	9.43517	10.5686	0.781645	13.521	140.915	202.399	8.14	0.74
	U+2.5%BC-1	214.675	28.7689	47.0706	68.7158	9.15367	21.394	0.95464	22.4105	147.85	203.762	8.22	0.762
	U+2.5%BC-2	192.341	25.5621	39.2312	58.999	9.33453	19.8418	0.961346	20.6396	150.067	185.146	8.16	0.769
	U+2.5%BC-3	215.898	26	46.0072	75.385	9.46798	18.9186	0.953943	19.832	145.632	203.036	8.29	0.76
	U+5.0%BC-1	182.787	23.288	51.1409	70.2539	9.89654	32.9351	1.16597	28.247	152.35	194.26	8.37	0.902
	U+5.0%BC-2	170.749	20.6465	43.634	61.8576	8.50914	32.45	1.17617	27.5895	154.185	187.401	8.27	0.913
	U+5.0%BC-3	167.201	22.1542	47.1427	60.5908	8.7396	34.8229	1.20089	28.9975	150.508	186.977	8.25	0.896
Day 28	CK-1	123.169	18.7078	42.0864	48.0105	10.9975	3.43262	0.596769	5.75201	126.485	55.0708	8.21	0.473
	CK-2	121.624	22.1201	34.4287	48.457	10.6711	2.94178	0.59484	4.9455	130.009	55.8778	8.26	0.476
	CK-3	120.994	18.6982	39.5662	49.6047	10.644	5.39102	0.5063	10.6479	133.448	55.403	8.21	0.478
	U-1	116.072	17.2821	31.7902	40.014	9.988	3.77423	0.315648	11.9571	133.101	213.643	8.02	0.668
	U-2	128.582	16.76	30.0902	38.1858	10.0187	4.21679	0.661204	6.37744	131.891	211.491	7.94	0.669
	U-3	127.961	16.2283	36.6408	43.1591	9.98334	3.92393	0.663444	5.91449	134.931	199.274	7.99	0.666
	U+0.5%BC-1	121.786	21.2535	34.8157	45.3945	9.90361	7.18281	0.819556	8.76427	135.57	185.238	7.98	0.689
	U+0.5%BC-2	114.58	16.5511	35.2684	43.2846	9.9576	7.50828	0.766449	9.7962	136.833	183.194	8.19	0.704
	U+0.5%BC-3	104.581	18.014	28.5359	37.3278	10.4124	6.70715	0.760354	8.82108	133.538	185.899	8.05	0.703
	U+1.0%BC-1	163.955	19.7324	48.0528	56.3173	9.98898	10.8491	0.760444	14.2668	140.358	176.944	8.12	0.744
	U+1.0%BC-2	134.767	19.7289	49.4049	51.563	9.41065	10.5578	0.803758	13.1355	149.116	176.503	8.11	0.747
	U+1.0%BC-3	129.094	20.6636	44.6339	50.7254	9.29966	10.7338	0.827412	12.9728	140.249	202.546	8.17	0.754
	U+2.5%BC-1	107.836	15.768	35.3525	38.5479	9.30622	20.5372	0.938879	21.8742	148.199	204.249	8.16	0.791
	U+2.5%BC-2	127.185	18.8725	38.0792	40.9172	9.32719	19.7649	0.94751	20.8598	148.856	191.448	8.14	0.792
	U+2.5%BC-3	119.582	17.0835	39.6138	43.3328	9.30689	20.8566	0.828883	25.1623	147.514	193.063	8.23	0.788
	U+5.0%BC-1	103.182	14.0826	33.0653	44.441	9.15895	32.3982	1.15423	28.0691	152.886	174.292	8.24	0.921
	U+5.0%BC-2	103.195	15.7298	33.8947	42.5395	8.88222	32.8375	1.16285	28.2387	150.422	179.301	8.29	0.926
	U+5.0%BC-3	105.417	12.3637	33.8081	41.2888	8.64304	34.0039	1.20844	28.1388	155.913	192.382	8.26	0.918
Day 56	CK-1	167.026	24.5098	51.9251	49.8867	10.706	3.80633	0.638352	5.96274	133.605	61.5083	8.19	0.46
	CK-2	168.2	21.6328	53.23	45.3419	10.4507	3.5827	0.633768	5.65301	137.323	56.7476	8.14	0.445
	CK-3	169.064	27.5541	57.8053	59.4682	10.6523	3.77949	0.62	6.09595	123.179	67.7587	8.21	0.462
	U-1	142.633	21.9897	43.6288	48.1748	10.5256	3.95379	0.752135	5.25675	134.688	203.063	7.94	0.618
	U-2	154.21	20	49.147	48.6155	10.1067	3.28836	0.727709	4.51878	131.808	233.164	7.93	0.624
	U-3	139.185	19.3715	53.201	44.326	10.2815	4.45356	0.733983	6.06765	129.304	240.38	7.91	0.626
	U+0.5%BC-1	176.983	26.6325	46	61.5015	10.2168	8.1209	0.711107	11.4201	140.053	193.488	7.97	0.67
	U+0.5%BC-2	140.983	18.8464	44.3425	57.9905	10.1161	8.36422	0.756078	11.0626	132.04	191.159	8.06	0.669
	U+0.5%BC-3	144.774	22	48.5453	49.3599	9.77296	6.42503	0.745833	8.61457	133.29	193.33	8.01	0.685
	U+1.0%BC-1	152.987	21.9451	42.7283	54.2368	9.33987	10.3838	0.789537	13.1517	142.862	189.394	8.04	0.728
	U+1.0%BC-2	150.1	17.7841	37.3183	54.4265	9.53391	8.23782	0.800833	10.2866	141.842	176.689	8	0.743
	U+1.0%BC-3	147.815	20.6041	41.9225	51.2522	10.207	10.3722	0.799084	12.9802	142.453	190.713	8.06	0.736
	U+2.5%BC-1	119.056	20.9598	33.5269	45.5838	9.00353	20.5258	0.938524	21.8703	144.991	215.208	8.02	0.796
	U+2.5%BC-2	111.56	16.3239	35.7183	42.889	9.478	19.5233	0.955209	20.4387	148.482	194.568	8.1	0.806
	U+2.5%BC-3	145.699	18	47.0035	49.8858	9.39691	19.2678	0.970269	19.8582	143.897	177.888	8.05	0.801
	U+5.0%BC-1	119.608	12	44.7944	50.0173	9.27154	31.8705	1.15763	27.5307	150.446	180.529	8.05	0.891
	U+5.0%BC-2	108.865	12.8122	42.9021	50.0436	8.80715	31.9962	1.20156	26.629	149.22	174.921	8.15	0.901
	U+5.0%BC-3	89.9361	12.9224	28.7509	41.3329	8.84015	32.9719	1.13913	28.9448	152.888	192.114	8.09	0.912
